# Supplementary material for: Abuse and its associated factors among elderly population of Kamalamai Municipality of Sindhuli District, Nepal
Source: PLoS One. 2025 Jan 24;20(1):e0316078. doi: 10.1371/journal.pone.0316078 (PMC11760561; doi:10.1371/journal.pone.0316078)
Supplement: S1 Data — (XLSX) [file pone.0316078.s002.xlsx]

## Sheet: final master copy of spss
Age_Group	@_5_Type_of_Family	@_6_Number_of_family_members	@_7_Educational_Status	@_8_Marital_Status	@_9_Housing_Condition	@_10_Occupation	@_10_Occupationunemployed	@_10_Occupationhome_maker	@_10_Occupationagriculture	@_10_Occupationgovernment_services	@_10_Occupationretired	@_10_Occupationothers	If_other_occupation_please_specify	@_11_Number_of_children	@_12_With_whom_you_are_living_n	If_living_with_others_please_specify	@_13_Own_source_of_income	@_14_If_yes_Present_source_of	@_14_If_yes_Present_source_of_pension	@_14_If_yes_Present_source_of_old_age_allowance	@_14_If_yes_Present_source_of_savings	@_14_If_yes_Present_source_of_business	@_14_If_yes_Present_source_of_others	If_others_present_so_ome_please_specify	@_15_Your_Income_per_month_NRS	@_1_Education_status_of_Household	Occupation_of_head_o_usehold	Family_income_per_month_in_NPR	Socio_economic_status	@_Do_y_g_or_chewing_tobacco	@_Do_y_of_drinking_alcohol	@_sect	@_If_yes	@_If_yes_hypertension	@_If_yes_diabetes	@_If_yes_cancer	@_If_yes_tuberculosis	@_If_yes_mental_illness	@_If_yes_disabled	@_If_yes_others	If_Others_types_of_oblem_please_specify	@_What_difficulti	@_What_difficultidifficulty_in_daily_living_act	@_What_difficulticouldn_t_eat_favorites__food	@_What_difficulticouldn_t_go_anywhere	@_What_difficultiothers	If_others_difficulti_s_please_specify_it	@_Ha_orce_to_work_at_home	@_Have_force
60_69	joint	3	illitertae	married	rented	agriculture	0	0	1	0	0	0		1_3	husband		no									illiterate__1	clerical__shop_owner__farmer__5	_4850	lower	yes	no	yes	hypertension	1	0	0	0	0	0	0		difficulty_in_daily_living_act	1	0	0	0		1	0
60_69	nuclear	4	illitertae	widower	owner	agriculture	0	0	1	0	0	0		4_6	son		no									primary_school_or_literate__2	unemployment__1	_4850	lower	yes	yes	no																0	0
60_69	nuclear	1	illitertae	widow	owner	home_maker	0	1	0	0	0	0		4_6	alone		no									illiterate__1	unemployment__1	_4850	lower	no	no	no																0	0
60_69	nuclear	1	illitertae	married	owner	home_maker	0	1	1	0	0	0		4_6	alone		no									illiterate__1	unemployment__1	_4850	lower	no	no	no																0	0
60_69	nuclear	2	illitertae	married	owner	agriculture	0	0	1	0	0	0		1_3	alone		no									illiterate__1	unemployment__1	_4850	lower	no	no	yes	tuberculosis	0	0	0	1	0	0	0		difficulty_in_daily_living_act	1	0	0	0		1	0
60_69	nuclear	4	illitertae	widower	owner	agriculture	0	0	1	0	0	0		1_3	alone		no									illiterate__1	unemployment__1	_4850	lower	yes	yes	yes	others	0	0	0	0	0	0	1	eyes problem	difficulty_in_daily_living_act	1	0	0	0		0	1
60_69	nuclear	2	illitertae	married	owner	agriculture	0	0	1	0	0	0		1_3	husband		no									illiterate__1	unemployment__1	_4850	lower	no	yes	no																0	0
60_69	nuclear	3	illitertae	married	rented	agriculture	0	0	1	0	0	0		1_3	son		no									illiterate__1	unemployment__1	_4850	lower	no	no	yes	hypertension diabetes disabled tuberculosis	1	1	0	1	0	1	0		difficulty_in_daily_living_act	1	0	0	0		0	0
60_69	nuclear	4	illitertae	widow	owner	unemployed	1	0	0	0	0	0		more_than_7	son		no									illiterate__1	unemployment__1	_4850	lower	yes	yes	yes	others	0	0	0	0	0	0	1	Asthma, leg broken	couldn_t_go_anywhere	0	0	1	0		0	0
60_69	nuclear	2	illitertae	married	owner	agriculture	0	0	1	0	0	0		4_6	wife		no									illiterate__1	unemployment__1	_4850	lower	yes	yes	yes	others	0	0	0	0	0	0	1	leg aches	difficulty_in_daily_living_act	1	0	0	0		0	0
60_69	nuclear	2	illitertae	married	owner	unemployed	1	0	0	0	0	0		1_3	wife		no									illiterate__1	unemployment__1	_4850	lower	no	no	no																0	0
60_69	nuclear	2	illitertae	married	owner	agriculture	0	0	1	0	0	0		4_6	wife		no									illiterate__1	unemployment__1	_4850	lower	no	no	no																0	0
60_69	joint	6	illitertae	married	rented	agriculture	0	0	1	0	0	0		4_6	wife		no									illiterate__1	unemployment__1	_4850	lower	yes	no	no																1	0
60_69	joint	8	illitertae	married	owner	unemployed	1	0	0	0	0	0		1_3	wife		no									illiterate__1	unemployment__1	_4850	lower	no	no	yes	hypertension	1	0	0	0	0	0	0		difficulty_in_daily_living_act	1	0	0	0		0	0
60_69	joint	6	illitertae	married	owner	agriculture	0	0	1	0	0	0		4_6	wife		no									illiterate__1	unemployment__1	4851_14550	lower	yes	no	no																1	1
70_79	nuclear	6	illitertae	widower	owner	home_maker	0	1	1	0	0	0		1_3	son		no									high_school_certificate__4	unemployment__1	_4850	lower	no	yes	yes	disabled	0	0	0	0	0	1	0		difficulty_in_daily_living_act couldn_t_eat_favorites__food couldn_t_go_anywhere	1	1	1	0		0	1
60_69	nuclear	2	basic_level__class1_8	married	owner	agriculture	0	0	1	0	0	0		4_6	wife		yes	others	0	0	0	0	1	agriculture	0	primary_school_or_literate__2	skilled_worker__4	_4850	lower	yes	no	yes	others	0	0	0	0	0	0	1	gastraitis, ear aid	couldn_t_eat_favorites__food	0	1	0	0		0	0
70_79	extended	9	illitertae	married	owner	unemployed	1	0	0	0	0	0		4_6	wife		yes	old_age_allowance	0	1	0	0	0		4000	primary_school_or_literate__2	unemployment__1	_4850	lower	yes	yes	yes	disabled	0	0	0	0	0	1	0		couldn_t_go_anywhere	0	0	1	0		0	0
60_69	nuclear	1	illitertae	widow	rented	home_maker	0	1	1	0	0	0		1_3	alone		yes	others	0	0	0	0	1	widow alowance	2000	illiterate__1	unemployment__1	_4850	lower	yes	no	no																0	1
60_69	nuclear	1	illitertae	widow	rented	unemployed	1	0	0	0	0	0		1_3	alone		yes	others	0	0	0	0	1	widow allowance	2000	illiterate__1	unemployment__1	_4850	lower	yes	yes	no																0	0
70_79	nuclear	1	illitertae	widow	owner	unemployed	1	0	0	0	0	0		1_3	alone		yes	old_age_allowance	0	1	0	0	0		4000	illiterate__1	unemployment__1	_4850	lower	yes	no	yes	others	0	0	0	0	0	0	1	Cataract	others	0	0	0	1	can't see anuthing	0	0
70_79	nuclear	1	illitertae	widow	owner	unemployed	1	0	0	0	0	0		4_6	alone		yes	others	0	0	0	0	1	Ekal mahila vhatta	2000	illiterate__1	unemployment__1	_4850	lower	no	no	yes	hypertension others	1	0	0	0	0	0	1	Body aches	difficulty_in_daily_living_act	1	0	0	0		0	0
70_79	nuclear	1	informal_education	widow	owner	agriculture	0	0	1	0	0	0		4_6	alone		yes	old_age_allowance	0	1	0	0	0		4000	illiterate__1	unemployment__1	_4850	lower	yes	no	yes	hypertension diabetes others	1	1	0	0	0	0	1	cholestrol	difficulty_in_daily_living_act	1	0	0	0		0	0
80_and_above	nuclear	1	illitertae	widow	owner	unemployed	1	0	0	0	0	0		4_6	alone		yes	old_age_allowance	0	1	0	0	0		4000	illiterate__1	unemployment__1	_4850	lower	yes	yes																	0	1
70_79	nuclear	1	illitertae	widower	owner	agriculture	0	0	1	0	0	0		1_3	alone		yes	old_age_allowance	0	1	0	0	0		4000	illiterate__1	unemployment__1	_4850	lower	no	no	yes	others	0	0	0	0	0	0	1	Body ache	difficulty_in_daily_living_act	1	0	0	0		1	1
60_69	nuclear	1	illitertae	widow	owner	home_maker	0	1	0	0	0	0		4_6	alone		yes	others	0	0	0	0	1	ekal mahila bhatta	2000	illiterate__1	unemployment__1	_4850	lower	yes	no	no																1	1
70_79	nuclear	1	illitertae	widow	owner	unemployed	1	0	0	0	0	0		1_3	alone		yes	old_age_allowance	0	1	0	0	0		4000	illiterate__1	unemployment__1	_4850	lower	yes	no	yes	others	0	0	0	0	0	0	1	low vision	couldn_t_go_anywhere	0	0	1	0		0	0
60_69	nuclear	1	illitertae	widow	owner	unemployed	1	0	0	0	0	0		4_6	alone		yes	old_age_allowance	0	1	0	0	0		4000	illiterate__1	unemployment__1	_4850	lower	no	no	yes	others diabetes	0	1	0	0	0	0	1	body fracture, thyroid	difficulty_in_daily_living_act	1	0	0	0		1	0
60_69	nuclear	1	illitertae	widow	owner	unemployed	1	0	0	0	0	0		1_3	alone		yes	old_age_allowance	0	1	0	0	0		4000	illiterate__1	unemployment__1	_4850	lower	no	no	yes	diabetes	0	1	0	0	0	0	0		difficulty_in_daily_living_act	1	0	0	0		0	0
60_69	nuclear	1	illitertae	widow	owner	home_maker	0	1	1	0	0	0		more_than_7	alone		yes	others	0	0	0	0	1	ekal mahila vhatta	2000	illiterate__1	unemployment__1	_4850	lower	yes	no	yes	others	0	0	0	0	0	0	1	arthritis							0	0
70_79	nuclear	1	illitertae	widow	owner	unemployed	1	0	0	0	0	0		4_6	alone		yes	old_age_allowance	0	1	0	0	0		4000	illiterate__1	unemployment__1	_4850	lower	no	no	yes	others	0	0	0	0	0	0	1	asthma	difficulty_in_daily_living_act couldn_t_go_anywhere	1	0	1	0		0	0
70_79	nuclear	1	illitertae	widow	owner	unemployed	1	0	0	0	0	0		4_6	alone		yes	old_age_allowance	0	1	0	0	0		4000	illiterate__1	unemployment__1	_4850	lower	no	no	yes	others	0	0	0	0	0	0	1	asthma	couldn_t_go_anywhere	0	0	1	0		1	0
60_69	nuclear	2	illitertae	married	owner	agriculture	0	0	1	0	0	0		1_3	alone		yes	old_age_allowance	0	1	0	0	0		4000	illiterate__1	unemployment__1	_4850	lower	no	yes	yes	hypertension	1	0	0	0	0	0	0		difficulty_in_daily_living_act	1	0	0	0		0	0
60_69	nuclear	2	illitertae	married	owner	agriculture	0	0	1	0	0	0		1_3	alone		yes	old_age_allowance	0	1	0	0	0		4000	illiterate__1	unemployment__1	_4850	lower	no	no	yes	hypertension	1	0	0	0	0	0	0		difficulty_in_daily_living_act	1	0	0	0		0	0
70_79	nuclear	3	illitertae	widow	owner	home_maker	0	1	0	0	0	0		1_3	alone		yes	old_age_allowance	0	1	0	0	0		4000	illiterate__1	unemployment__1	_4850	lower	yes	no	yes	hypertension	1	0	0	0	0	0	0		difficulty_in_daily_living_act	1	0	0	0		0	0
70_79	nuclear	4	illitertae	widow	owner	home_maker	0	1	0	0	0	0		1_3	alone		yes	old_age_allowance	0	1	0	0	0		4000	illiterate__1	unemployment__1	_4850	lower	no	no	yes	others	0	0	0	0	0	0	1	Body ache	difficulty_in_daily_living_act	1	0	0	0		0	0
60_69	joint	5	illitertae	widow	owner	home_maker	0	1	0	0	0	0		1_3	alone		yes	old_age_allowance	0	1	0	0	0		4000	illiterate__1	unemployment__1	_4850	lower	yes	no	yes	hypertension	1	0	0	0	0	0	0		difficulty_in_daily_living_act	1	0	0	0		0	0
70_79	nuclear	5	illitertae	widow	owner	unemployed	1	0	0	0	0	0		1_3	daughter		yes	old_age_allowance	0	1	0	0	0		4000	illiterate__1	unemployment__1	_4850	lower	no	no	yes	others	0	0	0	0	0	0	1	stomach ache	difficulty_in_daily_living_act	1	0	0	0		0	0
80_and_above	joint	5	illitertae	widower	owner	unemployed	1	0	0	0	0	0		1_3	daughter		yes	old_age_allowance	0	1	0	0	0		4000	illiterate__1	unemployment__1	_4850	lower	no	no	no																0	0
70_79	nuclear	4	illitertae	widow	owner	unemployed	1	0	0	0	0	0		1_3	daughter_in_law		yes	old_age_allowance	0	1	0	0	0		4000	illiterate__1	unemployment__1	_4850	lower	no	no	yes	hypertension	1	0	0	0	0	0	0		difficulty_in_daily_living_act	1	0	0	0		0	0
80_and_above	nuclear	3	illitertae	widow	owner	unemployed	1	0	0	0	0	0		4_6	son		yes	old_age_allowance	0	1	0	0	0		4000	illiterate__1	unemployment__1	_4850	lower	no	no	yes	others	0	0	0	0	0	0	1	gastraitis	difficulty_in_daily_living_act	1	0	0	0		0	0
60_69	joint	4	illitertae	widower	owner	unemployed	1	0	0	0	0	0		1_3	son		yes	old_age_allowance	0	1	0	0	0		4000	illiterate__1	unemployment__1	_4850	lower	yes	yes	yes	disabled others	0	0	0	0	0	1	1	chest pain	couldn_t_go_anywhere	0	0	1	0		0	0
80_and_above	joint	6	illitertae	widow	owner	unemployed	1	0	0	0	0	0		1_3	son		yes	old_age_allowance	0	1	0	0	0		4000	illiterate__1	unemployment__1	_4850	lower	no	no	yes	hypertension	1	0	0	0	0	0	0		difficulty_in_daily_living_act	1	0	0	0		0	0
70_79	joint	7	illitertae	married	owner	unemployed	1	0	0	0	0	0		4_6	son		yes	old_age_allowance	0	1	0	0	0		4000	illiterate__1	unemployment__1	_4850	lower	no	no	yes	hypertension	1	0	0	0	0	0	0		couldn_t_eat_favorites__food	0	1	0	0		0	0
70_79	nuclear	9	illitertae	married	owner	agriculture	0	0	1	0	0	0		4_6	son		yes	old_age_allowance	0	1	0	0	0		4000	illiterate__1	unemployment__1	_4850	lower	yes	yes	yes	hypertension	1	0	0	0	0	0	0		difficulty_in_daily_living_act	1	0	0	0		0	0
70_79	nuclear	2	illitertae	married	owner	unemployed	1	0	0	0	0	0		4_6	wife		yes	old_age_allowance	0	1	0	0	0		4000	illiterate__1	unemployment__1	_4850	lower	yes	no	yes	others	0	0	0	0	0	0	1	piles, urine incontinence and blind	difficulty_in_daily_living_act	1	0	0	0		0	0
60_69	nuclear	2	illitertae	married	rented	unemployed	1	0	0	0	0	0		1_3	wife		yes	old_age_allowance	0	1	0	0	0		2000	illiterate__1	unemployment__1	_4850	lower	yes	yes	yes	hypertension diabetes	1	1	0	0	0	0	0		difficulty_in_daily_living_act	1	0	0	0		1	0
70_79	nuclear	2	illitertae	married	owner	agriculture	0	0	1	0	0	0		4_6	wife		yes	old_age_allowance	0	1	0	0	0		4000	illiterate__1	unemployment__1	_4850	lower	no	no	yes	others	0	0	0	0	0	0	1	Body ache	difficulty_in_daily_living_act	1	0	0	0		0	0
60_69	nuclear	2	illitertae	married	owner	agriculture	0	0	1	0	0	0		1_3	wife		yes	old_age_allowance	0	1	0	0	0		4000	illiterate__1	unemployment__1	_4850	lower	no	no	yes	others	0	0	0	0	0	0	1	heart disease	difficulty_in_daily_living_act	1	0	0	0		1	0
60_69	nuclear	2	illitertae	married	owner	agriculture	0	0	1	0	0	0		4_6	wife		yes	old_age_allowance	0	1	0	0	0		4000	illiterate__1	unemployment__1	_4850	lower	no	no	yes	others	0	0	0	0	0	0	1	aasthma	difficulty_in_daily_living_act	1	0	0	0		0	0
70_79	joint	6	illitertae	married	owner	agriculture	0	0	1	0	0	0		4_6	wife		yes	old_age_allowance	0	1	0	0	0		4000	illiterate__1	unemployment__1	_4850	lower	yes	yes	yes	hypertension others	1	0	0	0	0	0	1	Kidney stone	difficulty_in_daily_living_act	1	0	0	0		0	0
80_and_above	joint	6	informal_education	married	rented	agriculture	0	0	1	0	0	0		4_6	wife		yes	old_age_allowance	0	1	0	0	0		10000	illiterate__1	unemployment__1	_4850	lower	yes	yes	yes	diabetes	0	1	0	0	0	0	0		difficulty_in_daily_living_act couldn_t_eat_favorites__food	1	1	0	0		1	0
60_69	extended	10	illitertae	married	owner	unemployed	1	0	0	0	0	0		1_3	husband		yes	old_age_allowance	0	1	0	0	0		4000	illiterate__1	unemployment__1	14551_24350	lower	no	no	no																1	1
70_79	extended	5	illitertae	widower	owner	agriculture	0	0	1	0	0	0		more_than_7	son		yes	old_age_allowance	0	1	0	0	0		4000	illiterate__1	unemployment__1	14551_24350	lower	yes	no	yes	hypertension	1	0	0	0	0	0	0		couldn_t_eat_favorites__food	0	1	0	0		0	0
60_69	nuclear	1	illitertae	widow	owner	agriculture	0	0	1	0	0	0		1_3	alone		yes	others	0	0	0	0	1	Labour	10000	illiterate__1	unemployment__1	4851_14550	lower	yes	no	no																0	1
60_69	nuclear	1	illitertae	widow	owner	home_maker	0	1	0	0	0	0		1_3	alone		yes	pension	1	0	0	0	0		10000	illiterate__1	unemployment__1	4851_14550	lower	no	no	yes	others hypertension	1	0	0	0	0	0	1	Thyroid, Asthma, heart diseases	couldn_t_eat_favorites__food difficulty_in_daily_living_act	1	1	0	0		1	0
80_and_above	nuclear	3	illitertae	married	owner	unemployed	1	0	0	0	0	0		more_than_7	husband		yes	old_age_allowance	0	1	0	0	0		4000	illiterate__1	unemployment__1	4851_14550	lower	no	yes	no																0	0
70_79	nuclear	3	illitertae	married	owner	unemployed	1	0	0	0	0	0		1_3	husband		yes	old_age_allowance	0	1	0	0	0		4000	illiterate__1	unemployment__1	4851_14550	lower	no	no	yes	hypertension diabetes others	1	1	0	0	0	0	1	Eye problems	difficulty_in_daily_living_act	1	0	0	0		0	0
70_79	nuclear	4	illitertae	married	owner	unemployed	1	0	0	0	0	0		1_3	husband		yes	old_age_allowance	0	1	0	0	0		4000	illiterate__1	unemployment__1	4851_14550	lower	yes	yes	yes	others	0	0	0	0	0	0	1	burn	couldn_t_go_anywhere	0	0	1	0		1	0
80_and_above	extended	6	illitertae	widow	owner	unemployed	1	0	0	0	0	0		1_3	other	grand son	yes	old_age_allowance	0	1	0	0	0		4000	illiterate__1	unemployment__1	4851_14550	lower	yes	no	no																0	0
70_79	nuclear	2	illitertae	widow	owner	home_maker	0	1	1	0	0	0		more_than_7	son		yes	old_age_allowance	0	1	0	0	0		4000	illiterate__1	unemployment__1	4851_14550	lower	no	no	yes	hypertension	1	0	0	0	0	0	0								0	0
60_69	extended	20	illitertae	widower	owner	unemployed	1	0	0	0	0	0		more_than_7	son		yes	others	0	0	0	0	1	dalitvhatta	2000	illiterate__1	unemployment__1	4851_14550	lower	no	yes	yes	others	0	0	0	0	0	0	1	skin disease							0	0
70_79	nuclear	4	informal_education	widower	owner	agriculture	0	0	1	0	0	0		1_3	son		yes	old_age_allowance	0	1	0	0	0		4000	illiterate__1	unemployment__1	4851_14550	lower	no	no	yes	others	0	0	0	0	0	0	1	aasthma	difficulty_in_daily_living_act	1	0	0	0		1	0
60_69	nuclear	4	illitertae	widow	owner	unemployed	1	0	0	0	0	0		1_3	son		yes	others	0	0	0	0	1	dalit vhatta	2000	illiterate__1	unemployment__1	4851_14550	lower	yes	yes	no																1	0
60_69	nuclear	4	illitertae	widow	owner	unemployed	1	0	0	0	0	0		1_3	son		yes	others	0	0	0	0	1	ekal mahila bhatta	2000	illiterate__1	unemployment__1	4851_14550	lower	no	no	yes	hypertension	1	0	0	0	0	0	0		couldn_t_eat_favorites__food	0	1	0	0		0	0
70_79	nuclear	4	illitertae	married	owner	home_maker	0	1	0	0	0	0		4_6	son		yes	old_age_allowance	0	1	0	0	0		4000	illiterate__1	unemployment__1	4851_14550	lower	no	no	yes	others	0	0	0	0	0	0	1	Kidney problem	difficulty_in_daily_living_act	1	0	0	0		0	0
70_79	joint	5	illitertae	married	owner	agriculture	0	0	1	0	0	0		4_6	son		yes	old_age_allowance	0	1	0	0	0		4000	illiterate__1	unemployment__1	4851_14550	lower	yes	yes	no																1	0
60_69	joint	6	illitertae	widow	owner	home_maker	0	1	0	0	0	0		1_3	son		yes	others	0	0	0	0	1	ekal mahila vhatta	2000	illiterate__1	unemployment__1	4851_14550	lower	yes	no	yes	others	0	0	0	0	0	0	1	hand fracture	difficulty_in_daily_living_act	1	0	0	0		0	0
70_79	joint	6	illitertae	widow	owner	unemployed	1	0	0	0	0	0		more_than_7	son		yes	old_age_allowance	0	1	0	0	0		4000	illiterate__1	unemployment__1	4851_14550	lower	yes	yes	no																0	0
60_69	joint	7	illitertae	widow	owner	home_maker	0	1	0	0	0	0		1_3	son		yes	old_age_allowance	0	1	0	0	0		4000	illiterate__1	unemployment__1	4851_14550	lower	no	yes	yes	hypertension	1	0	0	0	0	0	0		difficulty_in_daily_living_act	1	0	0	0		0	0
70_79	joint	7	illitertae	widow	owner	unemployed	1	0	0	0	0	0		more_than_7	son		yes	old_age_allowance	0	1	0	0	0		4000	illiterate__1	unemployment__1	4851_14550	lower	yes	yes	no																0	0
70_79	joint	9	illitertae	widow	owner	unemployed	1	0	0	0	0	0		more_than_7	son		yes	old_age_allowance	0	1	0	0	0		4000	illiterate__1	unemployment__1	4851_14550	lower	no	yes	no																0	0
80_and_above	extended	10	illitertae	married	owner	unemployed	1	0	0	0	0	0		more_than_7	wife		yes	old_age_allowance	0	1	0	0	0		4000	illiterate__1	unemployment__1	4851_14550	lower	yes	no	yes	others	0	0	0	0	0	0	1	Aasthma , low vision	couldn_t_eat_favorites__food couldn_t_go_anywhere difficulty_in_daily_living_act	1	1	1	0		1	0
60_69	extended	11	illitertae	married	owner	unemployed	1	0	0	0	0	0		4_6	wife		yes	old_age_allowance	0	1	0	0	0		2000	illiterate__1	unemployment__1	4851_14550	lower	yes	yes	yes	others	0	0	0	0	0	0	1	gastraitis							1	0
80_and_above	nuclear	2	illitertae	married	owner	agriculture	0	0	1	0	0	0		4_6	wife		yes	old_age_allowance	0	1	0	0	0		4000	illiterate__1	unemployment__1	4851_14550	lower	no	no	yes	disabled hypertension	1	0	0	0	0	1	0		difficulty_in_daily_living_act couldn_t_go_anywhere	1	0	1	0		0	0
80_and_above	nuclear	2	illitertae	married	owner	unemployed	1	0	0	0	0	0		4_6	wife		yes	old_age_allowance	0	1	0	0	0		4000	illiterate__1	unemployment__1	4851_14550	lower	no	no	yes	hypertension others	1	0	0	0	0	0	1	heart disease and uric acid	difficulty_in_daily_living_act	1	0	0	0		0	0
80_and_above	nuclear	3	illitertae	married	owner	unemployed	1	0	0	0	0	0		4_6	wife		yes	old_age_allowance	0	1	0	0	0		4000	illiterate__1	unemployment__1	4851_14550	lower	no	no	yes	disabled	0	0	0	0	0	1	0		couldn_t_go_anywhere	0	0	1	0		0	0
70_79	nuclear	4	illitertae	married	owner	unemployed	1	0	0	0	0	0		4_6	wife		yes	old_age_allowance	0	1	0	0	0		4000	illiterate__1	unemployment__1	4851_14550	lower	no	yes	yes	others	0	0	0	0	0	0	1	aasthma							0	0
70_79	joint	5	illitertae	married	owner	agriculture	0	0	1	0	0	0		more_than_7	wife		yes	old_age_allowance	0	1	0	0	0		4000	illiterate__1	unemployment__1	4851_14550	lower	yes	yes	yes	hypertension	1	0	0	0	0	0	0		difficulty_in_daily_living_act couldn_t_eat_favorites__food	1	1	0	0		0	0
60_69	nuclear	5	illitertae	married	owner	unemployed	1	0	0	0	0	0		4_6	wife		yes	old_age_allowance	0	1	0	0	0		4000	illiterate__1	unemployment__1	4851_14550	lower	yes	no	yes	hypertension	1	0	0	0	0	0	0		couldn_t_go_anywhere	0	0	1	0		0	0
60_69	joint	5	illitertae	married	owner	agriculture	0	0	1	0	0	0		4_6	wife		yes	others	0	0	0	0	1	dalit vhatta	2000	illiterate__1	unemployment__1	4851_14550	lower	yes	no	yes	others	0	0	0	0	0	0	1	gastraitis	others	0	0	0	1	nothing	0	0
70_79	joint	7	illitertae	married	owner	agriculture	0	0	1	0	0	0		4_6	wife		yes	old_age_allowance	0	1	0	0	0		4000	illiterate__1	unemployment__1	4851_14550	lower	yes	yes	yes	diabetes others	0	1	0	0	0	0	1	Asthma	difficulty_in_daily_living_act	1	0	0	0		0	0
60_69	joint	7	illitertae	married	owner	unemployed	1	0	0	0	0	0		more_than_7	wife		yes	old_age_allowance	0	1	0	0	0		4000	illiterate__1	unemployment__1	4851_14550	lower	no	no	yes	others	0	0	0	0	0	0	1	one side paralysis	couldn_t_go_anywhere	0	0	1	0		1	0
60_69	joint	8	illitertae	married	owner	agriculture	0	0	1	0	0	0		1_3	wife		yes	old_age_allowance	0	1	0	0	0		4000	illiterate__1	unemployment__1	4851_14550	lower	yes	yes	yes	hypertension	1	0	0	0	0	0	0		difficulty_in_daily_living_act	1	0	0	0		0	0
60_69	nuclear	2	illitertae	married	owner	agriculture	0	0	1	0	0	0		1_3	wife		yes	others	0	0	0	0	1	labour	3000	illiterate__1	unskilled_worker__2	_4850	lower	yes	yes	no																0	0
70_79	nuclear	3	illitertae	widow	owner	unemployed	1	0	0	0	0	0		4_6	son		yes	old_age_allowance	0	1	0	0	0		4000	illiterate__1	unskilled_worker__2	4851_14550	lower	no	no	yes	hypertension	1	0	0	0	0	0	0		difficulty_in_daily_living_act	1	0	0	0		0	0
60_69	nuclear	4	illitertae	married	rented	unemployed	1	0	0	0	0	0		1_3	wife		yes	others	0	0	0	0	1	shopkeeper	5000	illiterate__1	unskilled_worker__2	4851_14550	lower	yes	no	no																0	1
60_69	joint	8	illitertae	married	owner	agriculture	0	0	1	0	0	0		4_6	wife		yes	savings	0	0	1	0	0		15000	high_school_certificate__4	unskilled_worker__2	_4850	lower	yes	yes	yes	tuberculosis	0	0	0	1	0	0	0		difficulty_in_daily_living_act	1	0	0	0		0	1
70_79	nuclear	2	basic_level__class1_8	married	owner	unemployed	1	0	0	0	0	0		1_3	wife		no									primary_school_or_literate__2	clerical__shop_owner__farmer__5	24351_36550	lower	yes	no	yes	hypertension others	1	0	0	0	0	0	1	gastraitis, liver problem	couldn_t_eat_favorites__food difficulty_in_daily_living_act	1	1	0	0		0	0
60_69	joint	6	basic_level__class1_8	married	owner	agriculture	0	0	1	0	0	0		4_6	wife		no									primary_school_or_literate__2	clerical__shop_owner__farmer__5	24351_36550	lower_middle	yes	no	yes	others	0	0	0	0	0	0	1	gastraitis							0	0
60_69	joint	9	basic_level__class1_8	married	owner	agriculture	0	0	1	0	0	0		4_6	wife		no									primary_school_or_literate__2	clerical__shop_owner__farmer__5	24351_36550	lower_middle	yes	no	yes	hypertension	1	0	0	0	0	0	0		difficulty_in_daily_living_act	1	0	0	0		1	0
60_69	joint	5	illitertae	widower	rented	unemployed	1	0	0	0	0	0		1_3	son		no									high_school_certificate__4	clerical__shop_owner__farmer__5	36551_48750	lower_middle	yes	no	no																0	0
60_69	joint	8	illitertae	widow	owner	home_maker	0	1	0	0	0	0		4_6	son		no									high_school_certificate__4	clerical__shop_owner__farmer__5	36551_48750	lower_middle	no	no	yes	hypertension others	1	0	0	0	0	0	1	Body ache	difficulty_in_daily_living_act	1	0	0	0		0	0
60_69	joint	7	informal_education	married	owner	home_maker	0	1	0	0	0	0		4_6	husband		no									primary_school_or_literate__2	skilled_worker__4	36551_48750	lower_middle	no	yes	yes	others	0	0	0	0	0	0	1	Musculoskeletal pain	difficulty_in_daily_living_act couldn_t_eat_favorites__food	1	1	0	0		0	0
60_69	joint	6	illitertae	widow	owner	home_maker	0	1	0	0	0	0		1_3	son		no									option_3	skilled_worker__4	14551_24350	lower_middle	no	no	yes	others	0	0	0	0	0	0	1	Body ache	difficulty_in_daily_living_act	1	0	0	0		0	0
60_69	joint	16	informal_education	married	rented	agriculture	0	0	1	1	0	0		more_than_7	wife		no									option_3	skilled_worker__4	24351_36550	lower_middle	yes	no	no																1	0
60_69	joint	8	basic_level__class1_8	married	owner	agriculture	0	0	1	0	0	0		1_3	wife		no									option_3	skilled_worker__4	24351_36550	lower_middle	yes	yes	no																0	0
60_69	nuclear	2	informal_education	widow	owner	home_maker	0	1	1	0	0	0		1_3	daughter		no									option_3	skilled_worker__4	4851_14550	lower_middle	yes	no	yes	others	0	0	0	0	0	0	1	WBC COUNT LOW	couldn_t_eat_favorites__food	0	1	0	0		0	0
70_79	joint	6	informal_education	married	owner	others	0	0	0	0	0	1	Business	4_6	wife		yes	old_age_allowance business	0	1	0	1	0		20000	primary_school_or_literate__2	clerical__shop_owner__farmer__5	14551_24350	lower_middle	no	yes	yes	hypertension	1	0	0	0	0	0	0		difficulty_in_daily_living_act couldn_t_eat_favorites__food	1	1	0	0		0	0
70_79	joint	6	illitertae	married	owner	unemployed	1	0	0	0	0	0		more_than_7	husband		yes	old_age_allowance	0	1	0	0	0		4000	primary_school_or_literate__2	clerical__shop_owner__farmer__5	24351_36550	lower_middle	yes	no	no																0	0
60_69	joint	6	informal_education	widower	owner	agriculture	0	0	1	0	0	0		4_6	son		yes	others	0	0	0	0	1	agriculture	5000	primary_school_or_literate__2	clerical__shop_owner__farmer__5	24351_36550	lower_middle	no	no	yes	others hypertension	1	0	0	0	0	0	1	asthma	difficulty_in_daily_living_act	1	0	0	0		0	0
60_69	joint	9	informal_education	married	owner	others	0	0	0	0	0	1	shopkeeper	1_3	wife		yes	others	0	0	0	0	1	shopkeeper	10000	primary_school_or_literate__2	clerical__shop_owner__farmer__5	24351_36550	lower_middle	yes	no	yes	hypertension	1	0	0	0	0	0	0								0	0
60_69	joint	4	undergraduate	married	rented	agriculture	0	0	1	0	0	0		1_3	son		yes	old_age_allowance	0	1	0	0	0		35000	option_3	clerical__shop_owner__farmer__5	24351_36550	lower_middle	no	no	no																0	0
60_69	joint	7	informal_education	married	owner	retired	0	0	0	0	1	0		4_6	wife		yes	business savings	0	0	1	1	0		35000	option_3	clerical__shop_owner__farmer__5	36551_48750	lower_middle	no	no	yes	hypertension diabetes disabled	1	1	0	0	0	1	0		difficulty_in_daily_living_act couldn_t_eat_favorites__food couldn_t_go_anywhere	1	1	1	0		0	0
60_69	nuclear	5	illitertae	widow	owner	home_maker	0	1	1	0	0	0		1_3	son		yes	others	0	0	0	0	1	ekal mahila vhatta	2000	middle_school_certificate__3	clerical__shop_owner__farmer__5	14551_24350	lower_middle	no	no	yes	others	0	0	0	0	0	0	1	body aches	difficulty_in_daily_living_act	1	0	0	0		0	0
70_79	joint	6	illitertae	widow	owner	unemployed	1	0	0	0	0	0		1_3	son		yes	old_age_allowance	0	1	0	0	0		4000	middle_school_certificate__3	clerical__shop_owner__farmer__5	14551_24350	lower_middle	no	no	no																0	0
80_and_above	joint	7	illitertae	widow	owner	unemployed	1	0	0	0	0	0		4_6	son		yes	old_age_allowance	0	1	0	0	0		4000	middle_school_certificate__3	clerical__shop_owner__farmer__5	14551_24350	lower_middle	no	no	yes	hypertension others	1	0	0	0	0	0	1	asthma	couldn_t_go_anywhere	0	0	1	0		0	0
80_and_above	nuclear	2	secondary_level__class_9_12	married	owner	retired	0	0	0	0	1	0		4_6	wife		yes	old_age_allowance pension	1	1	0	0	0		24000	middle_school_certificate__3	clerical__shop_owner__farmer__5	14551_24350	lower_middle	yes	no	yes	hypertension diabetes others	1	1	0	0	0	0	1	gall blader Stone , Asthma	difficulty_in_daily_living_act couldn_t_eat_favorites__food couldn_t_go_anywhere	1	1	1	0		0	0
70_79	joint	7	basic_level__class1_8	married	owner	agriculture	0	0	1	0	0	0		4_6	wife		yes	old_age_allowance	0	1	0	0	0		4000	middle_school_certificate__3	clerical__shop_owner__farmer__5	14551_24350	lower_middle	yes	no	no																1	0
60_69	joint	6	illitertae	widow	owner	unemployed	1	0	0	0	0	0		4_6	son		yes	old_age_allowance	0	1	0	0	0		4000	middle_school_certificate__3	clerical__shop_owner__farmer__5	24351_36550	lower_middle	no	no	yes	others	0	0	0	0	0	0	1	uterine prolapse	difficulty_in_daily_living_act	1	0	0	0		1	0
70_79	extended	10	basic_level__class1_8	married	owner	agriculture	0	0	1	0	0	0		more_than_7	wife		yes	old_age_allowance	0	1	0	0	0		4000	middle_school_certificate__3	clerical__shop_owner__farmer__5	24351_36550	lower_middle	yes	no	no																0	0
70_79	nuclear	4	basic_level__class1_8	married	owner	retired	0	0	0	0	1	0		4_6	wife		yes	pension	1	0	0	0	0		24000	middle_school_certificate__3	clerical__shop_owner__farmer__5	24351_36550	lower_middle	no	no	yes	others	0	0	0	0	0	0	1	Asthma, knee and body aches	difficulty_in_daily_living_act	1	0	0	0		0	0
60_69	joint	9	secondary_level__class_9_12	married	owner	agriculture	0	0	1	0	0	0		4_6	wife		yes	others	0	0	0	0	1	agriculture	5000	middle_school_certificate__3	clerical__shop_owner__farmer__5	24351_36550	lower_middle	yes	no	no																0	0
70_79	joint	5	illitertae	married	rented	home_maker	0	1	0	0	0	0		4_6	wife		yes	old_age_allowance	0	1	0	0	0		4000	middle_school_certificate__3	clerical__shop_owner__farmer__5	36551_48750	lower_middle	no	no	yes	hypertension diabetes others	1	1	0	0	0	0	1	asthma	couldn_t_go_anywhere difficulty_in_daily_living_act couldn_t_eat_favorites__food	1	1	1	0		0	1
60_69	nuclear	6	informal_education	married	owner	others	0	0	0	0	0	1	Business	4_6	wife		yes	business	0	0	0	1	0		10000	illiterate__1	clerical__shop_owner__farmer__5	14551_24350	lower_middle	no	no	yes	hypertension	1	0	0	0	0	0	0		difficulty_in_daily_living_act couldn_t_eat_favorites__food	1	1	0	0		0	0
60_69	joint	9	illitertae	married	owner	agriculture	0	0	1	0	0	0		4_6	husband		yes	old_age_allowance business	0	1	0	1	0		30000	illiterate__1	clerical__shop_owner__farmer__5	24351_36550	lower_middle	yes	no	no																0	0
80_and_above	extended	15	illitertae	widow	owner	unemployed	1	0	0	0	0	0		4_6	son		yes	old_age_allowance	0	1	0	0	0		4000	illiterate__1	clerical__shop_owner__farmer__5	36551_48750	lower_middle	no	no	no																0	0
70_79	joint	7	illitertae	widower	owner	unemployed	1	0	0	0	0	0		4_6	son		yes	old_age_allowance	0	1	0	0	0		4000	illiterate__1	clerical__shop_owner__farmer__5	36551_48750	lower_middle	yes	yes	no																0	0
80_and_above	joint	7	illitertae	married	rented	agriculture	0	0	1	0	0	0		4_6	husband		yes	old_age_allowance	0	1	0	0	0		30000	illiterate__1	clerical__shop_owner__farmer__5	4851_14550	lower_middle	yes	yes	no																0	0
70_79	joint	6	illitertae	widow	owner	unemployed	1	0	0	0	0	0		4_6	son		yes	old_age_allowance	0	1	0	0	0		4000	high_school_certificate__4	clerical__shop_owner__farmer__5	14551_24350	lower_middle	no	no	yes	others	0	0	0	0	0	0	1	gastraitis ,allergy	difficulty_in_daily_living_act couldn_t_go_anywhere	1	0	1	0		0	0
60_69	joint	7	illitertae	married	owner	home_maker	0	1	1	0	0	0		4_6	wife		yes	old_age_allowance	0	1	0	0	0		4000	high_school_certificate__4	clerical__shop_owner__farmer__5	14551_24350	lower_middle	yes	no	yes	hypertension diabetes others	1	1	0	0	0	0	1	heart diseases	difficulty_in_daily_living_act	1	0	0	0		0	0
60_69	joint	6	secondary_level__class_9_12	married	rented	agriculture	0	0	1	0	0	0		4_6	wife		yes	old_age_allowance	0	1	0	0	0		30000	high_school_certificate__4	clerical__shop_owner__farmer__5	24351_36550	lower_middle	yes	no	yes	hypertension diabetes others	1	1	0	0	0	0	1	Heart problem	difficulty_in_daily_living_act	1	0	0	0		0	0
70_79	nuclear	4	secondary_level__class_9_12	widow	owner	others	0	0	0	0	0	1	shopkeeper	4_6	daughter		yes	old_age_allowance	0	1	0	0	0		4000	high_school_certificate__4	clerical__shop_owner__farmer__5	36551_48750	lower_middle	no	no	yes	diabetes others	0	1	0	0	0	0	1	uric acid , thyroid	difficulty_in_daily_living_act	1	0	0	0		0	0
60_69	joint	6	basic_level__class1_8	married	owner	others	0	0	0	0	0	1	Business	1_3	wife		yes	business	0	0	0	1	0		40000	high_school_certificate__4	clerical__shop_owner__farmer__5	36551_48750	lower_middle	no	no	no																0	0
80_and_above	nuclear	5	informal_education	married	owner	retired	0	0	0	0	1	0		4_6	wife		yes	pension	1	0	0	0	0		18000	primary_school_or_literate__2	option_2	24351_36550	lower_middle	no	no	yes	others hypertension	1	0	0	0	0	0	1	Asthma, heart disease and gastraitis	couldn_t_go_anywhere couldn_t_eat_favorites__food	0	1	1	0		0	0
60_69	nuclear	2	secondary_level__class_9_12	married	owner	home_maker	0	1	1	0	0	0		1_3	wife		yes	pension	1	0	0	0	0		250000	option_3	option_2	24351_36550	lower_middle	no	no	yes	hypertension	1	0	0	0	0	0	0		others	0	0	0	1	nothing	0	0
70_79	nuclear	6	informal_education	widow	owner	home_maker	0	1	0	0	0	0		1_3	other	Brother	yes	old_age_allowance	0	1	0	0	0		3000	option_2	option_2	36551_48750	lower_middle	no	no	no																0	1
60_69	nuclear	5	masters_or_above	married	owner	retired	0	0	0	1	0	0		1_3	wife		yes	savings	0	0	1	0	0		50000	option_1	option_2	36551_48750	lower_middle	yes	no	yes	hypertension diabetes	1	1	0	0	0	0	0		couldn_t_eat_favorites__food difficulty_in_daily_living_act	1	1	0	0		0	0
70_79	nuclear	3	basic_level__class1_8	married	owner	retired	0	0	0	0	1	0		4_6	wife		yes	pension	1	0	0	0	0		20000	middle_school_certificate__3	option_2	14551_24350	lower_middle	no	no	yes	hypertension	1	0	0	0	0	0	0		others	0	0	0	1	Nothing	0	0
80_and_above	nuclear	5	illitertae	widow	owner	unemployed	1	0	0	0	0	0		1_3	son		yes	old_age_allowance	0	1	0	0	0		4000	middle_school_certificate__3	option_2	36551_48750	lower_middle	no	no		others	0	0	0	0	0	0	1	leg ache	difficulty_in_daily_living_act	1	0	0	0		0	1
60_69	joint	6	secondary_level__class_9_12	married	owner	retired	0	0	1	0	1	0		1_3	wife		yes	pension	1	0	0	0	0		23000	middle_school_certificate__3	option_2	36551_48750	lower_middle	no	no		hypertension others	1	0	0	0	0	0	1	problem in Gallblader	difficulty_in_daily_living_act	1	0	0	0		0	0
70_79	joint	6	secondary_level__class_9_12	married	owner	agriculture	0	0	1	0	0	0		1_3	wife		yes	old_age_allowance	0	1	0	0	0		4000	high_school_certificate__4	option_2	14551_24350	lower_middle	yes	yes	yes	others tuberculosis	0	0	0	1	0	0	1	lungs damage in one side	others	0	0	0	1	Coughing regularly	0	0
80_and_above	joint	8	illitertae	married	owner	agriculture	0	0	1	0	0	0		4_6	son		yes	old_age_allowance	0	1	0	0	0		4000	high_school_certificate__4	option_2	24351_36550	lower_middle	yes	no	yes	hypertension	1	0	0	0	0	0	0		couldn_t_eat_favorites__food	0	1	0	0		0	0
70_79	joint	7	informal_education	married	owner	agriculture	0	0	1	0	0	0		1_3	wife		yes	old_age_allowance	0	1	0	0	0		4000	primary_school_or_literate__2	semi_skilled_worker__3	36551_48750	lower_middle	no	no	yes	hypertension	1	0	0	0	0	0	0		others	0	0	0	1	nothing	0	0
70_79	joint	10	basic_level__class1_8	married	owner	unemployed	1	0	0	0	0	0		1_3	wife		yes	old_age_allowance	0	1	0	0	0		4000	middle_school_certificate__3	semi_skilled_worker__3	24351_36550	lower_middle	no	no	yes	hypertension others	1	0	0	0	0	0	1	protest,	difficulty_in_daily_living_act others	1	0	0	1	Dizziness and difficult in breathing	0	0
80_and_above	extended	7	illitertae	widow	owner	unemployed	1	0	0	0	0	0		4_6	son		yes	old_age_allowance	0	1	0	0	0		12000	middle_school_certificate__3	semi_skilled_worker__3	36551_48750	lower_middle	no	no																	0	0
80_and_above	joint	22	illitertae	widower	owner	agriculture	0	0	1	0	0	0		4_6	son		yes	old_age_allowance	0	1	0	0	0		4000	high_school_certificate__4	semi_skilled_worker__3	24351_36550	lower_middle	yes	no	yes	others	0	0	0	0	0	0	1	Body ache	difficulty_in_daily_living_act	1	0	0	0		0	0
60_69	nuclear	5	illitertae	widow	owner	home_maker	0	1	1	0	0	0		4_6	son		yes	others	0	0	0	0	1	Ekal mahila bhatta	2000	high_school_certificate__4	semi_skilled_worker__3	24351_36550	lower_middle	yes	yes	no																0	0
70_79	joint	6	illitertae	married	owner	unemployed	1	0	0	0	0	0		4_6	son		yes	old_age_allowance	0	1	0	0	0		4000	high_school_certificate__4	semi_skilled_worker__3	24351_36550	lower_middle	no	no		others	0	0	0	0	0	0	1	Asthma	difficulty_in_daily_living_act	1	0	0	0		0	0
70_79	joint	8	illitertae	widow	owner	home_maker	0	1	0	0	0	0		1_3	daughter_in_law		yes	old_age_allowance	0	1	0	0	0		4000	high_school_certificate__4	semi_skilled_worker__3	36551_48750	lower_middle	yes	no	yes	others	0	0	0	0	0	0	1	COPD	difficulty_in_daily_living_act couldn_t_eat_favorites__food couldn_t_go_anywhere	1	1	1	0		0	0
70_79	joint	5	illitertae	widow	owner	unemployed	1	0	0	0	0	0		1_3	son		yes	old_age_allowance	0	1	0	0	0		4000	primary_school_or_literate__2	skilled_worker__4	24351_36550	lower_middle	no	no	yes	hypertension others	1	0	0	0	0	0	1	asthma	difficulty_in_daily_living_act couldn_t_go_anywhere	1	0	1	0		0	0
80_and_above	joint	5	informal_education	married	owner	unemployed	1	0	0	0	0	0		4_6	wife		yes	old_age_allowance	0	1	0	0	0		4000	primary_school_or_literate__2	skilled_worker__4	36551_48750	lower_middle	no	no	yes	others	0	0	0	0	0	0	1	thyroid	difficulty_in_daily_living_act	1	0	0	0		0	0
60_69	joint	6	informal_education	married	owner	agriculture	0	0	1	0	0	0		1_3	son		yes	old_age_allowance	0	1	0	0	0		4000	option_3	skilled_worker__4	24351_36550	lower_middle	no	no	yes	hypertension	1	0	0	0	0	0	0		difficulty_in_daily_living_act	1	0	0	0		0	0
70_79	joint	7	illitertae	widow	owner	home_maker	0	1	0	0	0	0		1_3	son		yes	old_age_allowance	0	1	0	0	0		4000	option_3	skilled_worker__4	24351_36550	lower_middle	no	no	yes	hypertension	1	0	0	0	0	0	0		difficulty_in_daily_living_act	1	0	0	0		0	0
70_79	nuclear	6	illitertae	married	owner	unemployed	1	0	0	0	0	0		4_6	wife		yes	old_age_allowance	0	1	0	0	0		4000	option_3	skilled_worker__4	24351_36550	lower_middle	yes	yes		others	0	0	0	0	0	0	1	Ulcer, Jaundice	difficulty_in_daily_living_act couldn_t_go_anywhere	1	0	1	0		0	0
60_69	joint	7	illitertae	married	owner	unemployed	1	0	0	0	0	0		1_3	wife		yes	savings	0	0	1	0	0		2000	option_3	skilled_worker__4	24351_36550	lower_middle	no	no	yes	disabled	0	0	0	0	0	1	0		others	0	0	0	1	Cannot hear and talk	0	0
70_79	joint	7	illitertae	married	owner	agriculture	0	0	1	0	0	0		1_3	wife		yes	old_age_allowance	0	1	0	0	0		4000	option_3	skilled_worker__4	24351_36550	lower_middle	no	no	yes	hypertension others	1	0	0	0	0	0	1	Body ache	difficulty_in_daily_living_act	1	0	0	0		0	0
60_69	joint	6	secondary_level__class_9_12	married	owner	others	0	0	0	0	0	1	puret	4_6	wife		yes	others	0	0	0	0	1	Agricult*and puret	10000	middle_school_certificate__3	skilled_worker__4	14551_24350	lower_middle	no	no	yes	hypertension others	1	0	0	0	0	0	1	cholesterol , thyoroid , ptostate	others difficulty_in_daily_living_act	1	0	0	1	Doesnt wamt to talk with anyone	0	0
60_69	joint	5	illitertae	widow	owner	unemployed	1	0	0	0	0	0		1_3	son		yes	old_age_allowance	0	1	0	0	0		4000	middle_school_certificate__3	skilled_worker__4	24351_36550	lower_middle	yes	yes	yes	disabled	0	0	0	0	0	1	0		couldn_t_go_anywhere	0	0	1	0		0	0
80_and_above	joint	6	illitertae	widow	owner	unemployed	1	0	0	0	0	0		4_6	son		yes	old_age_allowance	0	1	0	0	0		4000	middle_school_certificate__3	skilled_worker__4	24351_36550	lower_middle	no	no	yes	others	0	0	0	0	0	0	1	cataract							0	0
60_69	nuclear	4	secondary_level__class_9_12	married	owner	agriculture	0	0	1	0	0	0		1_3	wife		yes	others	0	0	0	0	1	agriculture	15000	middle_school_certificate__3	skilled_worker__4	24351_36550	lower_middle	yes	yes	yes	hypertension others	1	0	0	0	0	0	1	Heart problem	couldn_t_eat_favorites__food	0	1	0	0		0	0
60_69	nuclear	4	basic_level__class1_8	married	owner	retired	0	0	0	1	0	0		1_3	wife		yes	pension	1	0	0	0	0		25000	middle_school_certificate__3	skilled_worker__4	24351_36550	lower_middle	yes	no	yes	hypertension	1	0	0	0	0	0	0		difficulty_in_daily_living_act others	1	0	0	1	Problem in speaking	0	0
60_69	joint	6	illitertae	married	rented	others	0	0	0	0	0	1	shopkeeper	1_3	wife		yes	others	0	0	0	0	1	shopkeeper	20000	middle_school_certificate__3	skilled_worker__4	24351_36550	lower_middle	no	no	yes	others	0	0	0	0	0	0	1	heart diseases							1	0
60_69	joint	6	illitertae	married	owner	others	0	0	0	0	0	1	Fish catching	1_3	wife		yes	others	0	0	0	0	1	agriculture	5000	middle_school_certificate__3	skilled_worker__4	24351_36550	lower_middle	yes	yes	no																0	0
70_79	nuclear	5	illitertae	widow	owner	unemployed	1	0	0	0	0	0		4_6	son		yes	old_age_allowance	0	1	0	0	0		4000	high_school_certificate__4	skilled_worker__4	14551_24350	lower_middle	no	no		hypertension others	1	0	0	0	0	0	1	cholestrol and gastraitis	difficulty_in_daily_living_act	1	0	0	0		0	0
60_69	nuclear	5	illitertae	married	owner	unemployed	1	0	0	0	0	0		4_6	wife		yes	pension	1	0	0	0	0		17994	high_school_certificate__4	skilled_worker__4	14551_24350	lower_middle	no	no	yes	others	0	0	0	0	0	0	1	sick	others	0	0	0	1	Lack of intrest to eat	0	0
70_79	nuclear	4	informal_education	widower	owner	unemployed	1	0	0	0	0	0		more_than_7	son		yes	old_age_allowance	0	1	0	0	0		4000	high_school_certificate__4	skilled_worker__4	24351_36550	lower_middle	no	no	yes	others hypertension	1	0	0	0	0	0	1	heart disease	couldn_t_eat_favorites__food	0	1	0	0		0	0
80_and_above	joint	7	illitertae	widow	owner	unemployed	1	0	0	0	0	0		4_6	son		yes	old_age_allowance	0	1	0	0	0		4000	high_school_certificate__4	skilled_worker__4	24351_36550	lower_middle	no	no		others	0	0	0	0	0	0	1	headacche	difficulty_in_daily_living_act	1	0	0	0		0	0
60_69	joint	5	secondary_level__class_9_12	married	owner	others	0	0	0	0	0	1	institution	4_6	wife		yes	others	0	0	0	0	1	Instotutiyion	10000	high_school_certificate__4	skilled_worker__4	24351_36550	lower_middle	no	yes	yes	others	0	0	0	0	0	0	1	uric acid	couldn_t_eat_favorites__food	0	1	0	0		0	0
70_79	nuclear	5	secondary_level__class_9_12	married	owner	retired	0	0	0	1	0	0		4_6	wife		yes	pension	1	0	0	0	0		20000	high_school_certificate__4	skilled_worker__4	24351_36550	lower_middle	yes	no	yes	hypertension others	1	0	0	0	0	0	1	cholesterol ,thyroid	couldn_t_eat_favorites__food	0	1	0	0		0	0
70_79	joint	6	basic_level__class1_8	married	owner	agriculture	0	0	1	0	0	0		4_6	wife		yes	old_age_allowance	0	1	0	0	0		4000	high_school_certificate__4	skilled_worker__4	24351_36550	lower_middle	yes	yes	yes	others	0	0	0	0	0	0	1	Blood pressure	difficulty_in_daily_living_act	1	0	0	0		0	0
60_69	joint	8	basic_level__class1_8	married	owner	agriculture	0	0	1	0	0	0		1_3	wife		yes	business	0	0	0	1	0		25000	high_school_certificate__4	skilled_worker__4	24351_36550	lower_middle	yes	no	no																0	0
60_69	joint	12	illitertae	widower	owner	unemployed	1	0	0	0	0	0		more_than_7	son		yes	old_age_allowance	0	1	0	0	0		4000	high_school_certificate__4	skilled_worker__4	36551_48750	lower_middle	no	no	yes	disabled	0	0	0	0	0	1	0		difficulty_in_daily_living_act	1	0	0	0		0	0
70_79	joint	5	illitertae	widow	owner	unemployed	1	0	0	0	0	0		4_6	son		yes	old_age_allowance	0	1	0	0	0		4000	high_school_certificate__4	skilled_worker__4	36551_48750	lower_middle	no	yes																	0	0
60_69	nuclear	5	informal_education	widower	owner	agriculture	0	0	1	0	0	0		4_6	son		yes	others	0	0	0	0	1	Widow allowance	4000	high_school_certificate__4	skilled_worker__4	36551_48750	lower_middle	no	yes	yes	others	0	0	0	0	0	0	1	Eye pain	difficulty_in_daily_living_act couldn_t_eat_favorites__food	1	1	0	0		0	0
80_and_above	joint	7	illitertae	widower	owner	others	0	0	0	0	0	1	shopkeeper	1_3	son		yes	old_age_allowance	0	1	0	0	0		4000	high_school_certificate__4	skilled_worker__4	36551_48750	lower_middle	no	no		hypertension	1	0	0	0	0	0	0		difficulty_in_daily_living_act couldn_t_eat_favorites__food	1	1	0	0		0	0
60_69	nuclear	3	illitertae	married	owner	agriculture	0	0	1	0	0	0		1_3	wife		yes	savings old_age_allowance	0	1	1	0	0		20000	high_school_certificate__4	skilled_worker__4	36551_48750	lower_middle	yes	yes	yes	hypertension diabetes	1	1	0	0	0	0	0		difficulty_in_daily_living_act couldn_t_eat_favorites__food	1	1	0	0		0	0
80_and_above	joint	8	informal_education	married	owner	unemployed	1	0	0	0	0	0		more_than_7	son		yes	old_age_allowance	0	1	0	0	0		4000	primary_school_or_literate__2	unemployment__1	option_2	lower_middle	yes	no	yes	others hypertension	1	0	0	0	0	0	1	Heart disease	difficulty_in_daily_living_act	1	0	0	0		0	0
70_79	joint	10	basic_level__class1_8	married	owner	agriculture	0	0	1	0	0	0		1_3	wife		yes	old_age_allowance	0	1	0	0	0		4000	middle_school_certificate__3	unemployment__1	14551_24350	lower_middle	no	no	yes	hypertension others	1	0	0	0	0	0	1	COPD	couldn_t_eat_favorites__food difficulty_in_daily_living_act	1	1	0	0		0	0
70_79	nuclear	4	illitertae	widower	owner	agriculture	0	0	1	0	0	0		1_3	daughter		yes	old_age_allowance	0	1	0	0	0		4000	illiterate__1	unemployment__1	14551_24350	lower_middle	no	no	yes	hypertension	1	0	0	0	0	0	0		difficulty_in_daily_living_act couldn_t_eat_favorites__food	1	1	0	0		0	1
60_69	nuclear	4	illitertae	married	owner	home_maker	0	1	0	0	0	0		4_6	husband		yes	savings	0	0	1	0	0		15000	illiterate__1	unemployment__1	14551_24350	lower_middle	yes	no	yes	hypertension others	1	0	0	0	0	0	1	MSK pain	difficulty_in_daily_living_act couldn_t_eat_favorites__food	1	1	0	0		0	0
60_69	nuclear	2	illitertae	married	rented	others	0	0	0	0	0	1	Business	4_6	wife		yes	business	0	0	0	1	0		20000	illiterate__1	unemployment__1	14551_24350	lower_middle	yes	no	yes	hypertension diabetes	1	1	0	0	0	0	0		difficulty_in_daily_living_act couldn_t_eat_favorites__food	1	1	0	0		0	0
70_79	nuclear	2	illitertae	married	owner	agriculture	0	0	1	0	0	0		4_6	wife		yes	old_age_allowance	0	1	0	0	0		4000	illiterate__1	unemployment__1	14551_24350	lower_middle	no	no	no																0	0
60_69	joint	9	illitertae	married	owner	agriculture	0	0	1	0	0	0		4_6	wife		yes	old_age_allowance	0	1	0	0	0		4000	illiterate__1	unemployment__1	14551_24350	lower_middle	yes	no	yes	hypertension	1	0	0	0	0	0	0		couldn_t_eat_favorites__food difficulty_in_daily_living_act	1	1	0	0		0	0
70_79	joint	6	illitertae	married	owner	unemployed	1	0	0	0	0	0		4_6	wife		yes	old_age_allowance	0	1	0	0	0		4000	illiterate__1	unemployment__1	option_2	lower_middle	no	yes	yes	hypertension	1	0	0	0	0	0	0								0	0
60_69	joint	6	informal_education	widow	owner	home_maker	0	1	1	0	0	0		4_6	daughter_in_law		yes	others	0	0	0	0	1	Widow allowance	2000	option_3	unskilled_worker__2	24351_36550	lower_middle	no	no	yes	hypertension diabetes others	1	1	0	0	0	0	1	Thyroid	couldn_t_eat_favorites__food	0	1	0	0		0	0
60_69	nuclear	2	illitertae	married	owner	agriculture	0	0	1	0	0	0		1_3	wife		yes	old_age_allowance	0	1	0	0	0		4000	illiterate__1	unskilled_worker__2	4851_14550	lower_middle	yes	no	no																0	0
60_69	extended	16	illitertae	widow	owner	agriculture	0	0	1	0	0	0		4_6	son		yes	old_age_allowance	0	1	0	0	0		4000	illiterate__1	unskilled_worker__2	option_2	lower_middle	no	no	yes	diabetes	0	1	0	0	0	0	0		couldn_t_eat_favorites__food	0	1	0	0		0	0
80_and_above	extended	11	illitertae	married	owner	unemployed	1	0	0	0	0	0		4_6	wife		yes	old_age_allowance	0	1	0	0	0		4000	illiterate__1	unskilled_worker__2	option_2	lower_middle	yes	no		others	0	0	0	0	0	0	1	Asthma, Liver problem	difficulty_in_daily_living_act couldn_t_go_anywhere	1	0	1	0		0	0
60_69	extended	15	informal_education	married	owner	agriculture	0	0	1	0	0	0		4_6	wife		no									primary_school_or_literate__2	clerical__shop_owner__farmer__5	14551_24350	upper_lower	no	no	no																0	0
60_69	joint	6	basic_level__class1_8	married	owner	agriculture	0	0	1	0	0	0		1_3	wife		no									primary_school_or_literate__2	clerical__shop_owner__farmer__5	14551_24350	upper_lower	yes	no	yes	others	0	0	0	0	0	0	1	arthritis	difficulty_in_daily_living_act	1	0	0	0		0	0
60_69	joint	6	informal_education	married	owner	agriculture	0	0	1	0	0	0		4_6	wife		no									primary_school_or_literate__2	clerical__shop_owner__farmer__5	14551_24350	upper_lower	yes	yes	yes	diabetes hypertension	1	1	0	0	0	0	0		difficulty_in_daily_living_act	1	0	0	0		0	0
60_69	extended	8	basic_level__class1_8	married	rented	unemployed	1	0	0	0	0	0		4_6	wife		no									primary_school_or_literate__2	clerical__shop_owner__farmer__5	14551_24350	upper_lower	no	no	no																0	0
60_69	joint	5	basic_level__class1_8	married	owner	agriculture	0	0	1	0	0	0		4_6	wife		no									primary_school_or_literate__2	clerical__shop_owner__farmer__5	24351_36550	upper_lower	no	no	yes	others	0	0	0	0	0	0	1	Asthma	difficulty_in_daily_living_act	1	0	0	0		0	0
60_69	joint	5	informal_education	married	owner	home_maker	0	1	1	0	0	0		4_6	husband		no									primary_school_or_literate__2	clerical__shop_owner__farmer__5	4851_14550	upper_lower	no	no	yes	hypertension	1	0	0	0	0	0	0		difficulty_in_daily_living_act	1	0	0	0		1	0
60_69	extended	8	informal_education	married	owner	agriculture	0	0	1	0	0	0		1_3	wife		no									illiterate__1	clerical__shop_owner__farmer__5	_4850	upper_lower	yes	yes	no																0	1
60_69	extended	9	illitertae	married	owner	home_maker	0	1	1	0	0	0		1_3	husband		no									illiterate__1	clerical__shop_owner__farmer__5	14551_24350	upper_lower	yes	no	yes	others	0	0	0	0	0	0	1	Baath	couldn_t_go_anywhere	0	0	1	0		0	0
60_69	joint	5	illitertae	married	owner	agriculture	0	0	1	0	0	0		4_6	husband		no									illiterate__1	clerical__shop_owner__farmer__5	4851_14550	upper_lower	no	no	yes	others hypertension diabetes	1	1	0	0	0	0	1	Leg problems	difficulty_in_daily_living_act	1	0	0	0		1	0
60_69	joint	5	illitertae	married	owner	agriculture	0	0	1	0	0	0		4_6	wife		no									illiterate__1	clerical__shop_owner__farmer__5	4851_14550	upper_lower	no	no	yes	others	0	0	0	0	0	0	1	Dysuria(Urine incontinence), body fracture	difficulty_in_daily_living_act	1	0	0	0		0	0
60_69	joint	7	basic_level__class1_8	married	owner	unemployed	1	0	0	0	0	0		4_6	wife		no									middle_school_certificate__3	semi_skilled_worker__3	14551_24350	upper_lower	yes	no	yes	others	0	0	0	0	0	0	1	Body ache	difficulty_in_daily_living_act	1	0	0	0		0	0
60_69	joint	6	illitertae	married	owner	agriculture	0	0	1	0	0	0		1_3	wife		no									illiterate__1	semi_skilled_worker__3	14551_24350	upper_lower	no	no	no																0	0
60_69	joint	11	informal_education	married	rented	agriculture	0	0	1	0	0	0		4_6	wife		no									primary_school_or_literate__2	skilled_worker__4	4851_14550	upper_lower	yes	no	no																0	0
60_69	nuclear	4	basic_level__class1_8	married	owner	agriculture	0	0	1	0	0	0		4_6	wife		no									middle_school_certificate__3	skilled_worker__4	14551_24350	upper_lower	yes	yes	yes	others	0	0	0	0	0	0	1	gastraitis, Aasthma	difficulty_in_daily_living_act	1	0	0	0		0	0
60_69	nuclear	7	illitertae	married	owner	agriculture	0	0	1	0	0	0		4_6	wife		no									primary_school_or_literate__2	unemployment__1	4851_14550	upper_lower	yes	no	no																0	0
60_69	joint	5	illitertae	married	owner	unemployed	1	0	0	0	0	0		more_than_7	husband		no									option_3	unemployment__1	14551_24350	upper_lower	no	no	yes	others hypertension	1	0	0	0	0	0	1	Heart disease	difficulty_in_daily_living_act	1	0	0	0		0	0
60_69	nuclear	4	illitertae	widow	owner	home_maker	0	1	1	0	0	0		1_3	son		no									middle_school_certificate__3	unemployment__1	4851_14550	upper_lower	yes	no	yes	diabetes hypertension	1	1	0	0	0	0	0		couldn_t_eat_favorites__food	0	1	0	0		0	0
60_69	joint	6	illitertae	married	owner	home_maker	0	1	1	0	0	0		4_6	wife		no									illiterate__1	unemployment__1	14551_24350	upper_lower	yes	yes	no																0	0
60_69	joint	10	illitertae	married	rented	agriculture	0	0	1	0	0	0		more_than_7	husband		no									illiterate__1	unemployment__1	4851_14550	upper_lower	yes	yes	yes																#NULL!	1
60_69	joint	6	illitertae	married	owner	unemployed	1	0	0	0	0	0		4_6	husband		no									illiterate__1	unemployment__1	4851_14550	upper_lower	yes	no	no																0	0
60_69	joint	5	informal_education	married	owner	unemployed	1	0	0	0	0	0		1_3	wife		no									primary_school_or_literate__2	unskilled_worker__2	14551_24350	upper_lower	yes	no	yes	others	0	0	0	0	0	0	1	eye problem	couldn_t_eat_favorites__food	0	1	0	0		0	0
60_69	nuclear	5	illitertae	married	owner	unemployed	1	0	0	0	0	0		1_3	husband		no									primary_school_or_literate__2	unskilled_worker__2	4851_14550	upper_lower	no	no	no																0	0
60_69	nuclear	5	informal_education	married	owner	agriculture	0	0	1	0	0	0		4_6	wife		no									primary_school_or_literate__2	unskilled_worker__2	4851_14550	upper_lower	no	yes	yes	cancer	0	0	1	0	0	0	0		difficulty_in_daily_living_act	1	0	0	0		0	0
60_69	extended	8	informal_education	married	owner	unemployed	1	0	0	0	0	0		4_6	wife		no									primary_school_or_literate__2	unskilled_worker__2	4851_14550	upper_lower	yes	no	no																0	0
60_69	extended	8	illitertae	married	owner	agriculture	0	0	1	0	0	0		4_6	wife		no									illiterate__1	unskilled_worker__2	4851_14550	upper_lower	yes	yes	no																0	0
60_69	joint	5	illitertae	married	owner	home_maker	0	1	1	0	0	0		1_3	son		no									high_school_certificate__4	unskilled_worker__2	14551_24350	upper_lower	yes	no	no																0	0
60_69	nuclear	5	illitertae	widow	owner	unemployed	1	0	0	0	0	0		1_3	son		yes	others	0	0	0	0	1	ekal mahil bhtta	2000	primary_school_or_literate__2	clerical__shop_owner__farmer__5	24351_36550	upper_lower	yes	yes	yes	others	0	0	0	0	0	0	1	Fever	difficulty_in_daily_living_act	1	0	0	0		0	0
70_79	joint	7	illitertae	widow	owner	unemployed	1	0	0	0	0	0		4_6	son		yes	old_age_allowance	0	1	0	0	0		4000	primary_school_or_literate__2	clerical__shop_owner__farmer__5	14551_24350	upper_lower	yes	no	yes	others	0	0	0	0	0	0	1	kidney damage	difficulty_in_daily_living_act	1	0	0	0		0	0
70_79	extended	9	illitertae	widow	owner	unemployed	1	0	0	0	0	0		4_6	son		yes	old_age_allowance	0	1	0	0	0		4000	primary_school_or_literate__2	clerical__shop_owner__farmer__5	14551_24350	upper_lower	yes	no	yes	hypertension others	1	0	0	0	0	0	1	Asthma	difficulty_in_daily_living_act	1	0	0	0		0	0
70_79	joint	6	informal_education	married	owner	unemployed	1	0	0	0	0	0		4_6	wife		yes	old_age_allowance	0	1	0	0	0		4000	primary_school_or_literate__2	clerical__shop_owner__farmer__5	14551_24350	upper_lower	no	no	yes	others	0	0	0	0	0	0	1	osteoposrosis	difficulty_in_daily_living_act	1	0	0	0		0	0
70_79	extended	8	informal_education	married	owner	agriculture	0	0	1	0	0	0		4_6	wife		yes	old_age_allowance	0	1	0	0	0		4000	primary_school_or_literate__2	clerical__shop_owner__farmer__5	14551_24350	upper_lower	no	no	no																0	0
60_69	extended	9	informal_education	married	owner	agriculture	0	0	1	0	0	0		4_6	wife		yes	old_age_allowance	0	1	0	0	0		4000	primary_school_or_literate__2	clerical__shop_owner__farmer__5	14551_24350	upper_lower	yes	yes	no																0	0
60_69	nuclear	2	informal_education	widower	owner	home_maker	0	1	1	0	0	0		1_3	son		yes	others	0	0	0	0	1	ekal mahila vhatta	2000	primary_school_or_literate__2	clerical__shop_owner__farmer__5	4851_14550	upper_lower	no	no	no																0	1
80_and_above	joint	6	illitertae	widower	owner	unemployed	1	0	0	0	0	0		4_6	son		yes	old_age_allowance	0	1	0	0	0		4000	primary_school_or_literate__2	clerical__shop_owner__farmer__5	4851_14550	upper_lower	no	no	yes	hypertension diabetes	1	1	0	0	0	0	0		difficulty_in_daily_living_act	1	0	0	0		0	0
70_79	nuclear	2	informal_education	married	owner	agriculture	0	0	1	0	0	0		4_6	wife		yes	old_age_allowance	0	1	0	0	0		4000	primary_school_or_literate__2	clerical__shop_owner__farmer__5	4851_14550	upper_lower	yes	no	yes	hypertension others	1	0	0	0	0	0	1	gastraitis	difficulty_in_daily_living_act	1	0	0	0		0	0
60_69	nuclear	2	informal_education	married	owner	agriculture	0	0	1	0	0	0		more_than_7	wife		yes	others	0	0	0	0	1	agriculture	3000	primary_school_or_literate__2	clerical__shop_owner__farmer__5	4851_14550	upper_lower	no	no	no																0	0
60_69	nuclear	3	illitertae	married	owner	agriculture	0	0	1	0	0	0		4_6	wife		yes	others	0	0	0	0	1	agriculture	4000	primary_school_or_literate__2	clerical__shop_owner__farmer__5	4851_14550	upper_lower	yes	yes	yes	others	0	0	0	0	0	0	1	Hands fracture	difficulty_in_daily_living_act	1	0	0	0		0	0
60_69	extended	6	informal_education	married	owner	others	0	0	0	0	0	1	shopkeeper	4_6	wife		yes	others	0	0	0	0	1	selling local wine	5000	primary_school_or_literate__2	clerical__shop_owner__farmer__5	4851_14550	upper_lower	yes	yes	yes	others	0	0	0	0	0	0	1	body aches	difficulty_in_daily_living_act	1	0	0	0		0	0
60_69	joint	6	informal_education	married	owner	agriculture	0	0	1	0	0	0		1_3	wife		yes	others	0	0	0	0	1	agriculture	5000	primary_school_or_literate__2	clerical__shop_owner__farmer__5	4851_14550	upper_lower	no	no	yes	others	0	0	0	0	0	0	1	gastraitis							0	0
60_69	extended	9	basic_level__class1_8	married	rented	others	0	0	0	0	0	1	shopkeeper	4_6	wife		yes	others	0	0	0	0	1	shopkeeper	5000	primary_school_or_literate__2	clerical__shop_owner__farmer__5	4851_14550	upper_lower	yes	no	yes	diabetes	0	1	0	0	0	0	0		difficulty_in_daily_living_act	1	0	0	0		0	0
60_69	extended	9	illitertae	widow	owner	unemployed	1	0	0	0	0	0		4_6	son		yes	old_age_allowance	0	1	0	0	0		4000	option_3	clerical__shop_owner__farmer__5	14551_24350	upper_lower	no	no	no																0	0
70_79	extended	9	illitertae	widower	owner	unemployed	1	0	0	0	0	0		more_than_7	son		yes	old_age_allowance	0	1	0	0	0		4000	middle_school_certificate__3	clerical__shop_owner__farmer__5	4851_14550	upper_lower	yes	yes	yes	others	0	0	0	0	0	0	1	Asthma							0	0
70_79	nuclear	2	secondary_level__class_9_12	married	owner	agriculture	0	0	1	0	0	0		4_6	wife		yes	others	0	0	0	0	1	agriculture	5000	middle_school_certificate__3	clerical__shop_owner__farmer__5	4851_14550	upper_lower	yes	no	yes	others	0	0	0	0	0	0	1	Arthritis	difficulty_in_daily_living_act	1	0	0	0		0	0
60_69	nuclear	1	illitertae	widow	owner	home_maker	0	1	1	0	0	0		1_3	alone		yes	others	0	0	0	0	1	ekal mahila bhatta	2000	illiterate__1	clerical__shop_owner__farmer__5	_4850	upper_lower	yes	no	yes	others	0	0	0	0	0	0	1	low vision	difficulty_in_daily_living_act	1	0	0	0		0	0
60_69	nuclear	2	illitertae	widow	owner	home_maker	0	1	0	0	0	0		more_than_7	alone		yes	old_age_allowance	0	1	0	0	0		4000	illiterate__1	clerical__shop_owner__farmer__5	_4850	upper_lower	no	no	yes	hypertension others	1	0	0	0	0	0	1	heart disease	difficulty_in_daily_living_act	1	0	0	0		1	0
60_69	joint	5	informal_education	married	owner	agriculture	0	0	1	0	0	0		1_3	wife		yes	others	0	0	0	0	1	agriculture	5000	illiterate__1	clerical__shop_owner__farmer__5	_4850	upper_lower	yes	yes	no																0	0
60_69	joint	5	illitertae	married	owner	agriculture	0	0	1	0	0	0		more_than_7	wife		yes	old_age_allowance	0	1	0	0	0		4000	illiterate__1	clerical__shop_owner__farmer__5	14551_24350	upper_lower	no	yes	yes	hypertension diabetes	1	1	0	0	0	0	0		couldn_t_eat_favorites__food	0	1	0	0		0	0
60_69	joint	6	illitertae	married	owner	agriculture	0	0	1	0	0	0		4_6	wife		yes	old_age_allowance	0	1	0	0	0		4000	illiterate__1	clerical__shop_owner__farmer__5	14551_24350	upper_lower	no	no	yes	others	0	0	0	0	0	0	1	problem related to bones	others	0	0	0	1	Body ache	0	0
60_69	joint	8	illitertae	married	owner	agriculture	0	0	1	0	0	0		more_than_7	wife		yes	old_age_allowance	0	1	0	0	0		4000	illiterate__1	clerical__shop_owner__farmer__5	14551_24350	upper_lower	no	yes	no																0	0
60_69	extended	8	illitertae	married	owner	agriculture	0	0	1	0	0	0		4_6	wife		yes	old_age_allowance	0	1	0	0	0		2000	illiterate__1	clerical__shop_owner__farmer__5	14551_24350	upper_lower	yes	yes	no																0	0
70_79	joint	6	illitertae	married	owner	unemployed	1	0	0	0	0	0		4_6	wife		yes	old_age_allowance	0	1	0	0	0		4000	illiterate__1	clerical__shop_owner__farmer__5	24351_36550	upper_lower	yes	no	yes	others	0	0	0	0	0	0	1	asthma	difficulty_in_daily_living_act	1	0	0	0		0	0
80_and_above	nuclear	7	illitertae	married	owner	unemployed	1	0	0	0	0	0		4_6	wife		yes	old_age_allowance	0	1	0	0	0		4000	illiterate__1	clerical__shop_owner__farmer__5	24351_36550	upper_lower	no	no	no																0	0
60_69	nuclear	3	illitertae	married	owner	agriculture	0	0	1	0	0	0		4_6	husband		yes	old_age_allowance	0	1	0	0	0		4000	illiterate__1	clerical__shop_owner__farmer__5	4851_14550	upper_lower	no	no	yes	others	0	0	0	0	0	0	1	glaucoma in one eye	others	0	0	0	1	couldn't see perfectly	0	0
60_69	nuclear	3	illitertae	widow	owner	home_maker	0	1	1	0	0	0		4_6	son		yes	others	0	0	0	0	1	Ekal mahila vhatta	2000	illiterate__1	clerical__shop_owner__farmer__5	4851_14550	upper_lower	no	no	yes	others	0	0	0	0	0	0	1	heart disease	difficulty_in_daily_living_act	1	0	0	0		0	0
80_and_above	nuclear	4	illitertae	widow	owner	unemployed	1	0	0	0	0	0		more_than_7	son		yes	old_age_allowance	0	1	0	0	0		4000	illiterate__1	clerical__shop_owner__farmer__5	4851_14550	upper_lower	no	no	yes	others	0	0	0	0	0	0	1	Aasthma							0	0
70_79	nuclear	5	illitertae	widow	owner	home_maker	0	1	1	0	0	0		more_than_7	son		yes	old_age_allowance	0	1	0	0	0		4000	illiterate__1	clerical__shop_owner__farmer__5	4851_14550	upper_lower	yes	yes	yes	others hypertension	1	0	0	0	0	0	1	heart disease	difficulty_in_daily_living_act	1	0	0	0		1	0
60_69	nuclear	3	illitertae	married	owner	agriculture	0	0	1	0	0	0		4_6	wife		yes	others	0	0	0	0	1	agriculture	5000	illiterate__1	clerical__shop_owner__farmer__5	4851_14550	upper_lower	yes	yes	no																0	0
70_79	nuclear	4	illitertae	married	owner	unemployed	1	0	0	0	0	0		1_3	wife		yes	old_age_allowance	0	1	0	0	0		4000	illiterate__1	clerical__shop_owner__farmer__5	4851_14550	upper_lower	no	no	yes	hypertension diabetes	1	1	0	0	0	0	0		difficulty_in_daily_living_act	1	0	0	0		0	0
60_69	nuclear	5	illitertae	married	owner	agriculture	0	0	1	0	0	0		1_3	wife		yes	others	0	0	0	0	1	agriculture	5000	illiterate__1	clerical__shop_owner__farmer__5	4851_14550	upper_lower	yes	yes	no																0	0
80_and_above	joint	7	illitertae	married	owner	agriculture	0	0	1	0	0	0		4_6	wife		yes	old_age_allowance	0	1	0	0	0		4000	illiterate__1	clerical__shop_owner__farmer__5	4851_14550	upper_lower	yes	no	yes	others	0	0	0	0	0	0	1	cataract , osteoporosis	difficulty_in_daily_living_act	1	0	0	0		1	0
70_79	joint	5	informal_education	widow	owner	home_maker	0	1	0	0	0	0		more_than_7	son		yes	pension	1	0	0	0	0		9000	primary_school_or_literate__2	semi_skilled_worker__3	14551_24350	upper_lower	no	no	yes	others	0	0	0	0	0	0	1	gastratis							0	0
80_and_above	nuclear	3	informal_education	married	owner	unemployed	1	0	0	0	0	0		more_than_7	wife		yes	old_age_allowance	0	1	0	0	0		4000	primary_school_or_literate__2	semi_skilled_worker__3	14551_24350	upper_lower	no	no	yes	others	0	0	0	0	0	0	1	body ache	difficulty_in_daily_living_act	1	0	0	0		0	0
60_69	joint	6	illitertae	widow	owner	unemployed	1	1	0	0	0	0		1_3	son		yes	others	0	0	0	0	1	widow alowance	2000	primary_school_or_literate__2	semi_skilled_worker__3	24351_36550	upper_lower	yes	yes	no																0	0
60_69	joint	6	informal_education	married	owner	agriculture	0	0	1	0	0	0		1_3	wife		yes	others	0	0	0	0	1	agriculture	5000	primary_school_or_literate__2	semi_skilled_worker__3	24351_36550	upper_lower	yes	no	yes	others hypertension	1	0	0	0	0	0	1	Gastraitis ,	difficulty_in_daily_living_act	1	0	0	0		0	0
70_79	extended	7	illitertae	widow	owner	home_maker	0	1	1	0	0	0		1_3	other	bhatij	yes	old_age_allowance	0	1	0	0	0		4000	middle_school_certificate__3	semi_skilled_worker__3	14551_24350	upper_lower	no	no	no																0	0
70_79	joint	5	illitertae	married	owner	agriculture	0	0	1	0	0	0		1_3	son		yes	old_age_allowance	0	1	0	0	0		4000	middle_school_certificate__3	semi_skilled_worker__3	14551_24350	upper_lower	yes	no	yes	hypertension others	1	0	0	0	0	0	1	Body ache	difficulty_in_daily_living_act	1	0	0	0		0	0
60_69	joint	6	illitertae	widow	owner	home_maker	0	1	1	0	0	0		1_3	son		yes	others	0	0	0	0	1	ekal mahila vhatta	2000	middle_school_certificate__3	semi_skilled_worker__3	14551_24350	upper_lower	no	no	yes	others	0	0	0	0	0	0	1	Asthma, stone	difficulty_in_daily_living_act couldn_t_go_anywhere	1	0	1	0		1	0
60_69	joint	6	informal_education	married	owner	home_maker	0	1	1	0	0	0		1_3	son		yes	old_age_allowance	0	1	0	0	0		4000	middle_school_certificate__3	semi_skilled_worker__3	14551_24350	upper_lower	no	no	yes	others	0	0	0	0	0	0	1	Baath	others	0	0	0	1	Difficult to walk	0	0
80_and_above	joint	7	illitertae	widower	owner	unemployed	1	0	0	0	0	0		1_3	son		yes	old_age_allowance	0	1	0	0	0		4000	middle_school_certificate__3	semi_skilled_worker__3	14551_24350	upper_lower	no	no	yes	others	0	0	0	0	0	0	1	Body ache	difficulty_in_daily_living_act	1	0	0	0		0	0
60_69	joint	6	illitertae	married	owner	agriculture	0	0	1	0	0	0		4_6	wife		yes	others	0	0	0	0	1	agriculture	5000	middle_school_certificate__3	semi_skilled_worker__3	14551_24350	upper_lower	yes	yes	no																1	0
80_and_above	joint	6	illitertae	married	owner	unemployed	1	0	0	0	0	0		1_3	wife		yes	old_age_allowance	0	1	0	0	0		4000	middle_school_certificate__3	semi_skilled_worker__3	14551_24350	upper_lower	no	no	yes	hypertension others	1	0	0	0	0	0	1	Kidney stone	difficulty_in_daily_living_act	1	0	0	0		0	0
70_79	joint	6	illitertae	married	owner	unemployed	1	0	0	0	0	0		1_3	wife		yes	old_age_allowance	0	1	0	0	0		4000	middle_school_certificate__3	semi_skilled_worker__3	14551_24350	upper_lower	yes	no	yes	hypertension	1	0	0	0	0	0	0		difficulty_in_daily_living_act	1	0	0	0		0	0
60_69	joint	6	illitertae	married	owner	unemployed	1	0	0	0	0	0		1_3	wife		yes	old_age_allowance	0	1	0	0	0		4000	middle_school_certificate__3	semi_skilled_worker__3	14551_24350	upper_lower	no	no	yes	others	0	0	0	0	0	0	1	Body ache	difficulty_in_daily_living_act	1	0	0	0		0	0
60_69	joint	6	illitertae	married	owner	agriculture	0	0	1	0	0	0		1_3	wife		yes	others	0	0	0	0	1	agriculture	5000	middle_school_certificate__3	semi_skilled_worker__3	14551_24350	upper_lower	yes	no	no																0	0
60_69	joint	7	illitertae	married	owner	agriculture	0	0	1	0	0	0		4_6	wife		yes	old_age_allowance	0	1	0	0	0		4000	middle_school_certificate__3	semi_skilled_worker__3	14551_24350	upper_lower	yes	yes	yes	others	0	0	0	0	0	0	1	Back pain	difficulty_in_daily_living_act couldn_t_eat_favorites__food	1	1	0	0		0	0
60_69	joint	5	illitertae	widow	owner	unemployed	1	0	0	0	0	0		more_than_7	son		yes	pension	1	0	0	0	0		12500	middle_school_certificate__3	semi_skilled_worker__3	24351_36550	upper_lower	yes	yes	no																0	0
80_and_above	nuclear	5	illitertae	widow	owner	unemployed	1	0	0	0	0	0		4_6	son		yes	old_age_allowance	0	1	0	0	0		4000	middle_school_certificate__3	semi_skilled_worker__3	24351_36550	upper_lower	no	no	no																0	0
60_69	joint	8	basic_level__class1_8	married	owner	agriculture	0	0	1	0	0	0		1_3	wife		yes	pension	1	0	0	0	0		30000	middle_school_certificate__3	semi_skilled_worker__3	24351_36550	upper_lower	no	no	yes	others	0	0	0	0	0	0	1	Body ache	difficulty_in_daily_living_act	1	0	0	0		0	0
70_79	nuclear	2	illitertae	married	owner	agriculture	0	0	1	0	0	0		4_6	wife		yes	old_age_allowance	0	1	0	0	0		4000	illiterate__1	semi_skilled_worker__3	_4850	upper_lower	no	yes	yes	others	0	0	0	0	0	0	1	Asthma	others	0	0	0	1	Nothing	1	0
60_69	nuclear	2	illitertae	married	owner	unemployed	1	0	0	0	0	0		1_3	husband		yes	old_age_allowance	0	1	0	0	0		4000	illiterate__1	semi_skilled_worker__3	14551_24350	upper_lower	yes	yes	no																1	0
60_69	nuclear	2	illitertae	married	owner	agriculture	0	0	1	0	0	0		1_3	wife		yes	old_age_allowance	0	1	0	0	0		4000	illiterate__1	semi_skilled_worker__3	14551_24350	upper_lower	no	no	no																0	0
70_79	nuclear	2	illitertae	married	owner	home_maker	0	1	0	0	0	0		1_3	wife		yes	old_age_allowance	0	1	0	0	0		4000	illiterate__1	semi_skilled_worker__3	14551_24350	upper_lower	no	no	yes	hypertension	1	0	0	0	0	0	0		difficulty_in_daily_living_act couldn_t_eat_favorites__food	1	1	0	0		0	0
60_69	nuclear	4	illitertae	married	owner	home_maker	0	1	0	0	0	0		4_6	son		yes	old_age_allowance	0	1	0	0	0		4000	illiterate__1	semi_skilled_worker__3	4851_14550	upper_lower	no	no	yes	others	0	0	0	0	0	0	1	low vision	others	0	0	0	1	couldn't see properly	0	0
70_79	nuclear	4	illitertae	married	owner	others	0	0	0	0	0	1	mistri	1_3	wife		yes	old_age_allowance	0	1	0	0	0		4000	illiterate__1	semi_skilled_worker__3	4851_14550	upper_lower	yes	yes	yes	hypertension	1	0	0	0	0	0	0		difficulty_in_daily_living_act	1	0	0	0		0	0
60_69	nuclear	5	illitertae	married	owner	agriculture	0	0	1	0	0	0		1_3	wife		yes	old_age_allowance	0	1	0	0	0		4000	illiterate__1	semi_skilled_worker__3	4851_14550	upper_lower	yes	yes	no																1	0
80_and_above	joint	5	illitertae	married	owner	unemployed	1	0	0	0	0	0		1_3	son		yes	old_age_allowance	0	1	0	0	0		4000	high_school_certificate__4	semi_skilled_worker__3	14551_24350	upper_lower	no	no	yes	hypertension diabetes	1	1	0	0	0	0	0		couldn_t_eat_favorites__food difficulty_in_daily_living_act	1	1	0	0		0	0
60_69	joint	6	illitertae	married	owner	agriculture	0	0	1	0	0	0		4_6	wife		yes	old_age_allowance	0	1	0	0	0		4000	high_school_certificate__4	semi_skilled_worker__3	14551_24350	upper_lower	yes	yes	yes	hypertension	1	0	0	0	0	0	0		difficulty_in_daily_living_act couldn_t_eat_favorites__food	1	1	0	0		0	0
60_69	nuclear	5	illitertae	widow	owner	unemployed	1	0	0	0	0	0		1_3	alone		yes	others	0	0	0	0	1	ekal mahila allowance	1200	high_school_certificate__4	semi_skilled_worker__3	4851_14550	upper_lower	no	no		others	0	0	0	0	0	0	1	kaan Nasunne	difficulty_in_daily_living_act	1	0	0	0		0	1
60_69	nuclear	4	illitertae	widow	owner	agriculture	0	0	1	0	0	0		1_3	alone		yes	others	0	0	0	0	1	Ekal mahila vhatta	2000	primary_school_or_literate__2	skilled_worker__4	14551_24350	upper_lower	yes	no	yes	disabled	0	0	0	0	0	1	0		difficulty_in_daily_living_act couldn_t_go_anywhere	1	0	1	0		0	0
60_69	extended	11	illitertae	married	owner	agriculture	0	0	1	0	0	0		1_3	wife		yes	pension	1	0	0	0	0		25000	primary_school_or_literate__2	skilled_worker__4	14551_24350	upper_lower	no	no	yes	hypertension	1	0	0	0	0	0	0		couldn_t_eat_favorites__food	0	1	0	0		0	0
80_and_above	nuclear	2	informal_education	married	owner	retired	0	0	0	0	1	0		1_3	wife		yes	pension	1	0	0	0	0		18500	primary_school_or_literate__2	skilled_worker__4	14551_24350	upper_lower	yes	no	yes	hypertension	1	0	0	0	0	0	0		couldn_t_eat_favorites__food	0	1	0	0		0	1
60_69	joint	5	informal_education	married	owner	retired	0	0	0	0	1	0		4_6	wife		yes	pension	1	0	0	0	0		20000	primary_school_or_literate__2	skilled_worker__4	24351_36550	upper_lower	yes	yes	yes	others	0	0	0	0	0	0	1	aasthma	difficulty_in_daily_living_act couldn_t_eat_favorites__food	1	1	0	0		0	0
60_69	joint	6	informal_education	married	owner	others	0	0	0	0	0	1	Seweing	4_6	wife		yes	others	0	0	0	0	1	Seweing	20000	primary_school_or_literate__2	skilled_worker__4	24351_36550	upper_lower	yes	no	yes	hypertension others	1	0	0	0	0	0	1	gastratis, low vision							0	0
70_79	joint	6	illitertae	married	owner	retired	0	0	0	0	1	0		4_6	wife		yes	pension	1	0	0	0	0		19000	primary_school_or_literate__2	skilled_worker__4	24351_36550	upper_lower	no	no	yes	hypertension diabetes others	1	1	0	0	0	0	1	Heart disease and prostrate	couldn_t_eat_favorites__food difficulty_in_daily_living_act	1	1	0	0		0	0
80_and_above	joint	7	informal_education	married	owner	unemployed	1	0	0	0	0	0		1_3	wife		yes	old_age_allowance	0	1	0	0	0		4000	primary_school_or_literate__2	skilled_worker__4	24351_36550	upper_lower	no	no	yes	others	0	0	0	0	0	0	1	heart diseases	difficulty_in_daily_living_act	1	0	0	0		0	0
70_79	nuclear	1	illitertae	widower	owner	others	0	0	0	0	0	1	seweing machine	more_than_7	alone		yes	business	0	0	0	1	0		6000	primary_school_or_literate__2	skilled_worker__4	4851_14550	upper_lower	yes	no	yes	diabetes hypertension others	1	1	0	0	0	0	1	gastraitis	difficulty_in_daily_living_act	1	0	0	0		0	1
60_69	joint	7	illitertae	widow	owner	unemployed	1	0	0	0	0	0		1_3	son		yes	old_age_allowance	0	1	0	0	0		4000	middle_school_certificate__3	skilled_worker__4	14551_24350	upper_lower	yes	yes	yes	hypertension others	1	0	0	0	0	0	1	Asthma, gastraitis	couldn_t_eat_favorites__food	0	1	0	0		1	0
60_69	nuclear	4	illitertae	married	owner	agriculture	0	0	1	0	0	0		1_3	wife		yes	old_age_allowance	0	1	0	0	0		4000	illiterate__1	skilled_worker__4	14551_24350	upper_lower	yes	yes	yes	others	0	0	0	0	0	0	1	Asthma	difficulty_in_daily_living_act	1	0	0	0		0	0
80_and_above	extended	13	illitertae	widower	owner	others	0	0	0	0	0	1	furniture	4_6	son		yes	old_age_allowance	0	1	0	0	0		4000	illiterate__1	skilled_worker__4	24351_36550	upper_lower	yes	yes	no																0	0
70_79	joint	5	illitertae	widower	owner	others	0	0	0	0	0	1	shopkeeper	4_6	son		yes	old_age_allowance	0	1	0	0	0		4000	illiterate__1	skilled_worker__4	24351_36550	upper_lower	yes	no	no																0	0
60_69	nuclear	2	illitertae	married	owner	others	0	0	0	0	0	1	mistri	1_3	wife		yes	old_age_allowance	0	1	0	0	0		17000	illiterate__1	skilled_worker__4	4851_14550	upper_lower	yes	no	yes	others hypertension	1	0	0	0	0	0	1	migrane	difficulty_in_daily_living_act couldn_t_eat_favorites__food	1	1	0	0		1	1
70_79	extended	8	illitertae	widow	owner	unemployed	1	0	0	0	0	0		1_3	son		yes	old_age_allowance	0	1	0	0	0		4000	primary_school_or_literate__2	unemployment__1	24351_36550	upper_lower	no	yes		others	0	0	0	0	0	0	1	Headdachhe	difficulty_in_daily_living_act couldn_t_go_anywhere	1	0	1	0		0	0
80_and_above	joint	7	illitertae	widow	owner	unemployed	1	0	0	0	0	0		4_6	daughter_in_law		yes	old_age_allowance	0	1	0	0	0		4000	primary_school_or_literate__2	unemployment__1	4851_14550	upper_lower	no	no	yes	disabled	0	0	0	0	0	1	0		couldn_t_go_anywhere	0	0	1	0		0	0
60_69	joint	5	informal_education	married	owner	unemployed	1	0	0	0	0	0		4_6	wife		yes	old_age_allowance	0	1	0	0	0		4000	primary_school_or_literate__2	unemployment__1	4851_14550	upper_lower	yes	no	yes	hypertension	1	0	0	0	0	0	0								0	0
60_69	nuclear	3	illitertae	widow	owner	home_maker	0	1	1	0	0	0		4_6	daughter		yes	old_age_allowance	0	1	0	0	0		4000	illiterate__1	unemployment__1	14551_24350	upper_lower	yes	yes	no																1	0
60_69	nuclear	4	illitertae	widow	owner	unemployed	1	0	0	0	0	0		4_6	daughter		yes	old_age_allowance	0	1	0	0	0		4000	illiterate__1	unemployment__1	14551_24350	upper_lower	no	no	yes	others	0	0	0	0	0	0	1	Heart disease	couldn_t_eat_favorites__food	0	1	0	0		0	0
60_69	nuclear	3	illitertae	widow	owner	unemployed	1	0	0	0	0	0		4_6	son		yes	others	0	0	0	0	1	ekal mahila	2000	illiterate__1	unemployment__1	14551_24350	upper_lower	no	no	yes	others	0	0	0	0	0	0	1	leg fracture	couldn_t_go_anywhere	0	0	1	0		0	0
60_69	nuclear	5	illitertae	widow	owner	home_maker	0	1	0	0	0	0		4_6	son		yes	others	0	0	0	0	1	ekal mahila bhatta	2000	illiterate__1	unemployment__1	14551_24350	upper_lower	no	no	yes	others	0	0	0	0	0	0	1	gastraitis							0	0
60_69	nuclear	5	illitertae	widow	owner	agriculture	0	1	1	0	0	0		1_3	son		yes	others	0	0	0	0	1	ekal mahila	2000	illiterate__1	unemployment__1	14551_24350	upper_lower	yes	yes	yes	cancer	0	0	1	0	0	0	0								0	0
70_79	joint	6	illitertae	widow	owner	unemployed	1	0	0	0	0	0		1_3	son		yes	old_age_allowance	0	1	0	0	0		4000	illiterate__1	unemployment__1	14551_24350	upper_lower	yes	no	no																0	0
70_79	joint	6	illitertae	widow	owner	unemployed	1	0	0	0	0	0		4_6	son		yes	old_age_allowance	0	1	0	0	0		4000	illiterate__1	unemployment__1	14551_24350	upper_lower	no	no	no																0	0
70_79	joint	7	illitertae	widow	owner	unemployed	1	0	0	0	0	0		4_6	son		yes	old_age_allowance	0	1	0	0	0		4000	illiterate__1	unemployment__1	14551_24350	upper_lower	no	no	yes	others	0	0	0	0	0	0	1	asthma, arthritis	difficulty_in_daily_living_act	1	0	0	0		0	0
80_and_above	joint	8	illitertae	widow	owner	unemployed	1	0	0	0	0	0		4_6	son		yes	old_age_allowance	0	1	0	0	0		4000	illiterate__1	unemployment__1	14551_24350	upper_lower	yes	no	yes	hypertension	1	0	0	0	0	0	0		difficulty_in_daily_living_act	1	0	0	0		0	0
70_79	nuclear	3	illitertae	married	owner	unemployed	1	0	0	0	0	0		4_6	wife		yes	old_age_allowance	0	1	0	0	0		4000	illiterate__1	unemployment__1	14551_24350	upper_lower	yes	no	yes	hypertension	1	0	0	0	0	0	0								1	0
60_69	nuclear	5	basic_level__class1_8	married	owner	agriculture	0	0	1	0	0	0		4_6	wife		yes	others	0	0	0	0	1	agriculture	5000	illiterate__1	unemployment__1	14551_24350	upper_lower	yes	no	no																0	0
80_and_above	joint	5	illitertae	married	owner	unemployed	1	0	0	0	0	0		more_than_7	husband		yes	old_age_allowance	0	1	0	0	0		4000	illiterate__1	unemployment__1	24351_36550	upper_lower	no	no	no																0	0
60_69	joint	9	illitertae	married	owner	unemployed	1	0	0	0	0	0		1_3	wife		yes	old_age_allowance	0	1	0	0	0		4000	illiterate__1	unemployment__1	24351_36550	upper_lower	yes	no	yes	hypertension	1	0	0	0	0	0	0		difficulty_in_daily_living_act	1	0	0	0		1	0
60_69	joint	6	illitertae	widow	owner	home_maker	0	1	1	0	0	0		4_6	alone		yes	old_age_allowance	0	1	0	0	0		4000	illiterate__1	unemployment__1	36551_48750	upper_lower	no	no	yes	hypertension others	1	0	0	0	0	0	1	uric acid, thyroid	couldn_t_eat_favorites__food	0	1	0	0		0	0
80_and_above	extended	10	illitertae	widow	owner	unemployed	1	0	0	0	0	0		4_6	son		yes	old_age_allowance	0	1	0	0	0		4000	illiterate__1	unemployment__1	36551_48750	upper_lower	no	no	no																0	0
70_79	nuclear	1	illitertae	widow	owner	retired	0	0	0	0	1	0		4_6	alone		yes	pension	1	0	0	0	0		10000	illiterate__1	unemployment__1	4851_14550	upper_lower	no	no	yes	others	0	0	0	0	0	0	1	gastraitis	difficulty_in_daily_living_act	1	0	0	0		0	0
70_79	joint	6	illitertae	married	rented	agriculture	0	0	1	0	0	0		4_6	wife		yes	old_age_allowance	0	1	0	0	0		10000	illiterate__1	unemployment__1	4851_14550	upper_lower	no	no	yes	hypertension diabetes others	1	1	0	0	0	0	1	Heart problem	difficulty_in_daily_living_act	1	0	0	0		0	0
70_79	joint	5	illitertae	widower	owner	agriculture	0	0	1	0	0	0		more_than_7	son		yes	old_age_allowance	0	1	0	0	0		4000	primary_school_or_literate__2	unskilled_worker__2	14551_24350	upper_lower	yes	yes	no																0	0
60_69	nuclear	6	illitertae	widow	owner	unemployed	1	0	0	0	0	0		4_6	son		yes	old_age_allowance	0	1	0	0	0		4000	primary_school_or_literate__2	unskilled_worker__2	14551_24350	upper_lower	no	no	no																0	0
70_79	joint	7	illitertae	widow	owner	home_maker	0	1	0	0	0	0		1_3	son		yes	old_age_allowance	0	1	0	0	0		4000	primary_school_or_literate__2	unskilled_worker__2	14551_24350	upper_lower	no	yes	yes	others	0	0	0	0	0	0	1	Body pain	difficulty_in_daily_living_act	1	0	0	0		1	0
60_69	extended	10	informal_education	married	owner	others	0	0	0	0	0	1	labour	more_than_7	wife		yes	others	0	0	0	0	1	Labour	15000	primary_school_or_literate__2	unskilled_worker__2	14551_24350	upper_lower	yes	yes	yes	others	0	0	0	0	0	0	1	uric acid							0	0
80_and_above	nuclear	2	basic_level__class1_8	married	owner	agriculture	0	0	1	0	0	0		4_6	wife		yes	old_age_allowance	0	1	0	0	0		4000	primary_school_or_literate__2	unskilled_worker__2	14551_24350	upper_lower	yes	yes	no																0	0
70_79	nuclear	4	informal_education	married	owner	agriculture	0	0	1	0	0	0		1_3	wife		yes	old_age_allowance	0	1	0	0	0		4000	primary_school_or_literate__2	unskilled_worker__2	14551_24350	upper_lower	no	no		hypertension others	1	0	0	0	0	0	1	problem in haddi	difficulty_in_daily_living_act couldn_t_eat_favorites__food	1	1	0	0		0	0
70_79	joint	5	illitertae	widow	owner	unemployed	1	0	0	0	0	0		1_3	son		yes	old_age_allowance	0	1	0	0	0		4000	primary_school_or_literate__2	unskilled_worker__2	36551_48750	upper_lower	no	yes																	0	0
80_and_above	joint	5	illitertae	widow	owner	unemployed	1	0	0	0	0	0		4_6	son		yes	old_age_allowance	0	1	0	0	0		4000	primary_school_or_literate__2	unskilled_worker__2	4851_14550	upper_lower	no	no	yes	others	0	0	0	0	0	0	1	Osteoporosis	couldn_t_go_anywhere	0	0	1	0		0	0
60_69	joint	6	informal_education	married	owner	home_maker	0	1	1	0	0	0		1_3	son		yes	others	0	0	0	0	1	ekal mahila bhatta	2000	primary_school_or_literate__2	unskilled_worker__2	4851_14550	upper_lower	no	no	yes	hypertension	1	0	0	0	0	0	0		difficulty_in_daily_living_act	1	0	0	0		0	0
60_69	joint	6	illitertae	widow	owner	home_maker	0	1	0	0	0	0		1_3	son		yes	old_age_allowance	0	1	0	0	0		4000	primary_school_or_literate__2	unskilled_worker__2	4851_14550	upper_lower	yes	no	yes	hypertension	1	0	0	0	0	0	0		difficulty_in_daily_living_act	1	0	0	0		0	0
70_79	joint	7	illitertae	widow	owner	unemployed	1	0	0	0	0	0		4_6	son		yes	old_age_allowance	0	1	0	0	0		4000	primary_school_or_literate__2	unskilled_worker__2	4851_14550	upper_lower	no	no	no																0	0
80_and_above	joint	8	illitertae	widower	owner	unemployed	1	0	0	0	0	0		1_3	son		yes	old_age_allowance	0	1	0	0	0		4000	primary_school_or_literate__2	unskilled_worker__2	4851_14550	upper_lower	yes	no	yes	others hypertension	1	0	0	0	0	0	1	Body ache	difficulty_in_daily_living_act	1	0	0	0		0	0
60_69	joint	13	illitertae	married	rented	agriculture	0	0	1	0	0	0		1_3	wife		yes	old_age_allowance	0	1	0	0	0		4000	primary_school_or_literate__2	unskilled_worker__2	4851_14550	upper_lower	yes	no	no																1	1
70_79	nuclear	2	informal_education	married	owner	home_maker	0	1	1	0	0	0		4_6	wife		yes	old_age_allowance	0	1	0	0	0		4000	primary_school_or_literate__2	unskilled_worker__2	4851_14550	upper_lower	yes	no	yes	others	0	0	0	0	0	0	1	Body aches							0	0
70_79	joint	7	informal_education	married	owner	unemployed	1	0	0	0	0	0		4_6	wife		yes	old_age_allowance	0	1	0	0	0		4000	primary_school_or_literate__2	unskilled_worker__2	4851_14550	upper_lower	yes	no	yes	others hypertension	1	0	0	0	0	0	1	asthma	difficulty_in_daily_living_act	1	0	0	0		0	0
70_79	joint	9	informal_education	married	owner	agriculture	0	0	1	0	0	0		1_3	wife		yes	old_age_allowance	0	1	0	0	0		4000	primary_school_or_literate__2	unskilled_worker__2	4851_14550	upper_lower	yes	no	yes	hypertension	1	0	0	0	0	0	0		difficulty_in_daily_living_act	1	0	0	0		0	0
70_79	joint	5	illitertae	widow	owner	unemployed	1	0	0	0	0	0		more_than_7	son		yes	old_age_allowance	0	1	0	0	0		4000	middle_school_certificate__3	unskilled_worker__2	_4850	upper_lower	yes	no		others	0	0	0	0	0	0	1	right side is not workig properly	difficulty_in_daily_living_act	1	0	0	0		0	0
60_69	nuclear	5	illitertae	widow	rented	others	0	0	0	0	0	1	Labour	1_3	daughter		yes	old_age_allowance	0	1	0	0	0		4000	middle_school_certificate__3	unskilled_worker__2	4851_14550	upper_lower	yes	yes	yes	others	0	0	0	0	0	0	1	Musculoskeletal pain	difficulty_in_daily_living_act couldn_t_eat_favorites__food	1	1	0	0		0	0
70_79	nuclear	3	illitertae	widow	owner	unemployed	1	0	0	0	0	0		1_3	son		yes	old_age_allowance	0	1	0	0	0		12000	middle_school_certificate__3	unskilled_worker__2	4851_14550	upper_lower	no	no	yes	others	0	0	0	0	0	0	1	low blood pressure	others	0	0	0	1	Dizziness	0	0
80_and_above	extended	6	illitertae	widower	owner	unemployed	1	0	0	0	0	0		4_6	son		yes	old_age_allowance	0	1	0	0	0		4000	illiterate__1	unskilled_worker__2	14551_24350	upper_lower	no	no	no																1	0
60_69	nuclear	5	illitertae	married	owner	agriculture	0	0	1	0	0	0		4_6	wife		yes	old_age_allowance	0	1	0	0	0		4000	illiterate__1	unskilled_worker__2	14551_24350	upper_lower	yes	no	no																0	0
60_69	extended	9	illitertae	married	owner	unemployed	1	0	0	0	0	0		1_3	wife		yes	others	0	0	0	0	1	Disability allowance	4000	illiterate__1	unskilled_worker__2	36551_48750	upper_lower	yes	yes		diabetes disabled	0	1	0	0	0	1	0		couldn_t_go_anywhere difficulty_in_daily_living_act	1	0	1	0		0	1
70_79	joint	5	illitertae	widower	owner	agriculture	0	0	1	0	0	0		1_3	daughter		yes	old_age_allowance	0	1	0	0	0		4000	illiterate__1	unskilled_worker__2	4851_14550	upper_lower	no	yes	yes	others hypertension	1	0	0	0	0	0	1	Uric Acid	difficulty_in_daily_living_act	1	0	0	0		0	0
70_79	joint	5	illitertae	widow	owner	unemployed	1	0	0	0	0	0		more_than_7	daughter		yes	old_age_allowance	0	1	0	0	0		4000	illiterate__1	unskilled_worker__2	4851_14550	upper_lower	no	no	yes	diabetes	0	1	0	0	0	0	0		difficulty_in_daily_living_act	1	0	0	0		0	0
80_and_above	nuclear	3	illitertae	married	owner	home_maker	0	1	1	0	0	0		4_6	husband		yes	old_age_allowance	0	1	0	0	0		4000	illiterate__1	unskilled_worker__2	4851_14550	upper_lower	yes	yes	no																0	0
70_79	joint	7	illitertae	married	owner	unemployed	1	0	0	0	0	0		more_than_7	husband		yes	old_age_allowance	0	1	0	0	0		4000	illiterate__1	unskilled_worker__2	4851_14550	upper_lower	no	yes		others	0	0	0	0	0	0	1	Headacche	others	0	0	0	1	Nothing	0	0
60_69	joint	8	illitertae	married	owner	retired	0	0	0	1	0	0		4_6	husband		yes	others	0	0	0	0	1	Office assistant	10000	illiterate__1	unskilled_worker__2	4851_14550	upper_lower	no	yes	yes	hypertension	1	0	0	0	0	0	0		difficulty_in_daily_living_act couldn_t_go_anywhere	1	0	1	0		0	0
70_79	joint	5	illitertae	widow	owner	unemployed	1	0	0	0	0	0		1_3	son		yes	old_age_allowance	0	1	0	0	0		4000	illiterate__1	unskilled_worker__2	4851_14550	upper_lower	no	no	yes	hypertension	1	0	0	0	0	0	0								0	0
70_79	joint	6	illitertae	widow	owner	home_maker	0	1	0	0	0	0		more_than_7	son		yes	old_age_allowance	0	1	0	0	0		4000	illiterate__1	unskilled_worker__2	4851_14550	upper_lower	yes	no	yes	hypertension	1	0	0	0	0	0	0								1	0
60_69	joint	7	informal_education	widow	owner	unemployed	1	0	0	0	0	0		4_6	son		yes	old_age_allowance	0	1	0	0	0		4000	illiterate__1	unskilled_worker__2	4851_14550	upper_lower	no	no	yes	hypertension	1	0	0	0	0	0	0		couldn_t_eat_favorites__food	0	1	0	0		0	0
80_and_above	nuclear	2	illitertae	married	owner	home_maker	0	1	1	0	0	0		4_6	wife		yes	old_age_allowance	0	1	0	0	0		4000	illiterate__1	unskilled_worker__2	4851_14550	upper_lower	no	no	yes	diabetes disabled	0	1	0	0	0	1	0		couldn_t_go_anywhere	0	0	1	0		1	0
60_69	joint	5	illitertae	married	owner	unemployed	1	0	0	0	0	0		more_than_7	wife		yes	others	0	0	0	0	1	dalit vhatta	2000	illiterate__1	unskilled_worker__2	4851_14550	upper_lower	yes	yes	no																1	0
70_79	joint	5	informal_education	married	owner	unemployed	1	0	0	0	0	0		4_6	wife		yes	old_age_allowance	0	1	0	0	0		4000	illiterate__1	unskilled_worker__2	4851_14550	upper_lower	no	no	yes	others	0	0	0	0	0	0	1	Gastraitis and Asthma	couldn_t_go_anywhere difficulty_in_daily_living_act	1	0	1	0		1	0
60_69	joint	5	illitertae	married	owner	agriculture	0	0	1	0	0	0		4_6	wife		yes	old_age_allowance	0	1	0	0	0		4000	illiterate__1	unskilled_worker__2	4851_14550	upper_lower	yes	yes	yes	others	0	0	0	0	0	0	1	Body ache	difficulty_in_daily_living_act	1	0	0	0		0	0
60_69	joint	6	illitertae	married	owner	agriculture	0	0	1	0	0	0		1_3	wife		yes	old_age_allowance	0	1	0	0	0		4000	illiterate__1	unskilled_worker__2	4851_14550	upper_lower	no	no	no																0	0
60_69	nuclear	6	informal_education	married	owner	agriculture	0	0	1	0	0	0		4_6	wife		yes	others	0	0	0	0	1	Dalit vhaata	2000	illiterate__1	unskilled_worker__2	4851_14550	upper_lower	yes	no	yes	hypertension	1	0	0	0	0	0	0		difficulty_in_daily_living_act	1	0	0	0		1	0
70_79	extended	9	illitertae	married	owner	agriculture	0	0	1	0	0	0		more_than_7	wife		yes	old_age_allowance	0	1	0	0	0		4000	illiterate__1	unskilled_worker__2	4851_14550	upper_lower	yes	yes	no																0	0
70_79	joint	5	illitertae	widow	owner	home_maker	0	1	0	0	0	0		4_6	son		yes	old_age_allowance	0	1	0	0	0		4000	high_school_certificate__4	unskilled_worker__2	4851_14550	upper_lower	no	no	yes	hypertension diabetes	1	1	0	0	0	0	0		couldn_t_eat_favorites__food	0	1	0	0		0	0
80_and_above	joint	6	illitertae	widow	owner	home_maker	0	1	0	0	0	0		4_6	son		no									middle_school_certificate__3	clerical__shop_owner__farmer__5	option_2	upper_middle	no	no	yes	hypertension diabetes	1	1	0	0	0	0	0		difficulty_in_daily_living_act couldn_t_eat_favorites__food	1	1	0	0		0	0
60_69	joint	5	illitertae	married	owner	agriculture	0	0	1	0	0	0		4_6	wife		no									primary_school_or_literate__2	option_2	option_2	upper_middle	no	no	no																0	0
60_69	joint	8	illitertae	married	owner	unemployed	1	0	0	0	0	0		4_6	wife		no									option_3	option_2	option_2	upper_middle	no	no	yes	hypertension	1	0	0	0	0	0	0		difficulty_in_daily_living_act	1	0	0	0		0	0
60_69	joint	7	undergraduate	married	owner	retired	0	0	0	0	1	0		1_3	wife		no									option_2	option_2	36551_48750	upper_middle	no	no	yes	others	0	0	0	0	0	0	1	Ulcer	difficulty_in_daily_living_act	1	0	0	0		0	0
60_69	nuclear	2	illitertae	married	owner	home_maker	0	1	0	0	0	0		4_6	wife		no									high_school_certificate__4	option_2	36551_48750	upper_middle	no	no	yes	others	0	0	0	0	0	0	1	Leg aches	couldn_t_go_anywhere	0	0	1	0		0	0
70_79	extended	7	illitertae	married	rented	unemployed	1	0	0	0	0	0		more_than_7	wife		no									middle_school_certificate__3	semi_skilled_worker__3	option_2	upper_middle	no	no	yes	tuberculosis	0	0	0	1	0	0	0		couldn_t_eat_favorites__food	0	1	0	0		0	0
60_69	joint	9	informal_education	married	owner	home_maker	0	1	1	0	0	0		4_6	husband		no									high_school_certificate__4	skilled_worker__4	option_2	upper_middle	no	no	yes	hypertension	1	0	0	0	0	0	0		others	0	0	0	1	nothing	0	0
60_69	joint	6	secondary_level__class_9_12	married	owner	others	0	0	0	0	0	1	Business	1_3	wife		yes	old_age_allowance business	0	1	0	1	0		50000	option_3	clerical__shop_owner__farmer__5	option_2	upper_middle	no	yes	yes	hypertension	1	0	0	0	0	0	0		couldn_t_eat_favorites__food	0	1	0	0		0	0
60_69	nuclear	6	informal_education	married	owner	others	0	0	0	0	1	1	Shop	1_3	wife		yes	pension	1	0	0	0	0		25000	primary_school_or_literate__2	clerical__shop_owner__farmer__5	36551_48750	upper_middle	yes	no	no																0	0
60_69	joint	6	informal_education	married	owner	others	0	1	0	0	0	1	shopkeeper	1_3	son		yes	others	0	0	0	0	1	shopkeeper	50000	primary_school_or_literate__2	clerical__shop_owner__farmer__5	option_2	upper_middle	no	yes	yes	others hypertension	1	0	0	0	0	0	1	Uric Acid	difficulty_in_daily_living_act	1	0	0	0		0	0
80_and_above	nuclear	3	informal_education	married	owner	others	0	0	0	0	1	1	Business	4_6	wife		yes	pension old_age_allowance business	1	1	0	1	0		50000	primary_school_or_literate__2	clerical__shop_owner__farmer__5	option_2	upper_middle	no	no	yes	hypertension	1	0	0	0	0	0	0		difficulty_in_daily_living_act	1	0	0	0		0	0
70_79	joint	6	informal_education	married	owner	others	0	0	0	0	0	1	shopkeeper	4_6	wife		yes	old_age_allowance others	0	1	0	0	1	Shop	20000	primary_school_or_literate__2	clerical__shop_owner__farmer__5	option_2	upper_middle	no	no	yes	hypertension diabetes	1	1	0	0	0	0	0		couldn_t_eat_favorites__food	0	1	0	0		0	0
60_69	joint	6	basic_level__class1_8	married	owner	others	0	0	0	0	0	1	shopkeeper	1_3	wife		yes	old_age_allowance	0	1	0	0	0		15000	primary_school_or_literate__2	clerical__shop_owner__farmer__5	option_2	upper_middle	yes	yes	yes	others	0	0	0	0	0	0	1	body aches	difficulty_in_daily_living_act	1	0	0	0		0	0
70_79	joint	8	illitertae	married	owner	agriculture	0	0	1	0	0	0		1_3	son		yes	old_age_allowance	0	1	0	0	0		4000	option_3	clerical__shop_owner__farmer__5	36551_48750	upper_middle	no	yes	yes	hypertension	1	0	0	0	0	0	0		difficulty_in_daily_living_act	1	0	0	0		0	0
60_69	joint	6	secondary_level__class_9_12	married	owner	retired	0	0	0	1	0	0		1_3	wife		yes	others	0	0	0	0	1	Multiple jobs	50000	option_3	clerical__shop_owner__farmer__5	36551_48750	upper_middle	yes	yes	no																0	0
80_and_above	nuclear	3	informal_education	widow	owner	home_maker	0	1	0	0	0	0		1_3	daughter_in_law		yes	old_age_allowance	0	1	0	0	0		4000	option_3	clerical__shop_owner__farmer__5	option_1	upper_middle	no	no	yes	hypertension others	1	0	0	0	0	0	1	Gastritis	difficulty_in_daily_living_act couldn_t_eat_favorites__food	1	1	0	0		0	0
60_69	joint	6	illitertae	married	owner	agriculture	0	0	1	0	0	0		4_6	husband		yes	old_age_allowance	0	1	0	0	0		4000	option_3	clerical__shop_owner__farmer__5	option_2	upper_middle	no	no	no																0	0
60_69	joint	5	secondary_level__class_9_12	married	owner	retired	0	0	0	0	1	0		4_6	wife		yes	pension	1	0	0	0	0		24000	middle_school_certificate__3	clerical__shop_owner__farmer__5	option_2	upper_middle	no	no	no																0	0
60_69	joint	7	basic_level__class1_8	married	owner	others	0	0	0	0	0	1	Shopkeeper	1_3	wife		yes	business	0	0	0	1	0		50000	middle_school_certificate__3	clerical__shop_owner__farmer__5	option_2	upper_middle	no	yes	no																0	0
70_79	extended	10	secondary_level__class_9_12	married	owner	unemployed	1	0	0	0	0	0		4_6	wife		yes	old_age_allowance	0	1	0	0	0		4000	high_school_certificate__4	clerical__shop_owner__farmer__5	option_1	upper_middle	no	no	yes	diabetes hypertension	1	1	0	0	0	0	0		couldn_t_eat_favorites__food difficulty_in_daily_living_act	1	1	0	0		0	0
70_79	nuclear	4	illitertae	widower	owner	unemployed	1	0	0	0	0	0		1_3	son		yes	old_age_allowance	0	1	0	0	0		4000	high_school_certificate__4	clerical__shop_owner__farmer__5	option_2	upper_middle	no	no	yes	others	0	0	0	0	0	0	1	Asthma, gastraitis	difficulty_in_daily_living_act couldn_t_go_anywhere	1	0	1	0		0	0
60_69	joint	5	illitertae	married	owner	agriculture	0	0	1	0	0	0		1_3	son		yes	old_age_allowance business	0	1	0	1	0		50000	high_school_certificate__4	clerical__shop_owner__farmer__5	option_2	upper_middle	no	no	yes	hypertension diabetes	1	1	0	0	0	0	0		couldn_t_eat_favorites__food	0	1	0	0		0	0
70_79	joint	5	illitertae	widow	owner	unemployed	1	0	0	0	0	0		more_than_7	son		yes	old_age_allowance	0	1	0	0	0		4000	high_school_certificate__4	clerical__shop_owner__farmer__5	option_2	upper_middle	yes	no	yes	hypertension	1	0	0	0	0	0	0		couldn_t_eat_favorites__food difficulty_in_daily_living_act	1	1	0	0		0	0
60_69	nuclear	4	secondary_level__class_9_12	married	owner	others	0	0	0	0	0	1	shopkeeper	4_6	wife		yes	business	0	0	0	1	0		35000	high_school_certificate__4	clerical__shop_owner__farmer__5	option_2	upper_middle	no	no	no																0	0
60_69	joint	7	basic_level__class1_8	married	owner	others	0	0	0	0	0	1	Business man	1_3	wife		yes	business savings old_age_allowance	0	1	1	1	0		60000	high_school_certificate__4	clerical__shop_owner__farmer__5	option_2	upper_middle	no	yes	no																0	0
70_79	nuclear	2	masters_or_above	married	owner	retired	0	0	0	0	1	0		4_6	wife		yes	pension	1	0	0	0	0		34900	option_2	option_2	option_1	upper_middle	yes	no	no																0	0
60_69	joint	7	basic_level__class1_8	married	owner	home_maker	0	1	0	0	0	0		4_6	husband		yes	business	0	0	0	1	0		30000	option_2	option_2	option_2	upper_middle	no	no	yes	diabetes others	0	1	0	0	0	0	1	Thyroid	couldn_t_eat_favorites__food	0	1	0	0		0	0
70_79	joint	10	illitertae	widower	owner	unemployed	1	0	0	0	0	0		1_3	son		yes	old_age_allowance	0	1	0	0	0		4000	option_2	option_2	option_2	upper_middle	no	no	no																0	0
60_69	nuclear	4	masters_or_above	married	owner	retired	0	0	0	0	1	0		1_3	wife		yes	pension	1	0	0	0	0		40000	option_2	option_2	option_2	upper_middle	no	yes	yes	hypertension	1	0	0	0	0	0	0		difficulty_in_daily_living_act couldn_t_eat_favorites__food	1	1	0	0		0	0
70_79	nuclear	6	illitertae	widow	owner	unemployed	1	0	0	0	0	0		4_6	son		yes	old_age_allowance	0	1	0	0	0		4000	option_3	option_2	36551_48750	upper_middle	no	no		hypertension others	1	0	0	0	0	0	1	Gastraitis	couldn_t_eat_favorites__food	0	1	0	0		0	1
60_69	extended	12	secondary_level__class_9_12	married	owner	retired	0	0	0	0	1	0		1_3	wife		yes	pension	1	0	0	0	0		25000	option_3	option_2	36551_48750	upper_middle	yes	yes	yes	others	0	0	0	0	0	0	1	heart disease	difficulty_in_daily_living_act	1	0	0	0		0	0
60_69	nuclear	4	undergraduate	married	rented	retired	0	0	0	0	1	0		1_3	wife		yes	pension	1	0	0	0	0		30000	option_3	option_2	36551_48750	upper_middle	yes	yes	no																0	0
60_69	joint	7	undergraduate	married	owner	retired	0	0	0	0	1	0		1_3	wife		yes	pension	1	0	0	0	0		35000	option_3	option_2	36551_48750	upper_middle	no	no	no																0	0
60_69	extended	9	secondary_level__class_9_12	married	owner	retired	0	0	0	1	0	0		4_6	wife		yes	pension	1	0	0	0	0		25000	option_3	option_2	36551_48750	upper_middle	no	no	yes	others	0	0	0	0	0	0	1	osteoporosis	difficulty_in_daily_living_act	1	0	0	0		0	0
60_69	nuclear	5	secondary_level__class_9_12	married	owner	retired	0	0	0	1	0	0		4_6	wife		yes	pension	1	0	0	0	0		22500	option_3	option_2	option_1	upper_middle	yes	yes	yes	others	0	0	0	0	0	0	1	cholesterol	couldn_t_eat_favorites__food	0	1	0	0		0	0
80_and_above	joint	6	illitertae	widow	owner	home_maker	0	1	0	0	0	0		4_6	son		yes	old_age_allowance	0	1	0	0	0		4000	option_3	option_2	option_2	upper_middle	no	no	yes	others	0	0	0	0	0	0	1	body aches	difficulty_in_daily_living_act	1	0	0	0		0	0
60_69	joint	5	secondary_level__class_9_12	married	owner	retired	0	0	0	0	1	0		4_6	wife		yes	pension	1	0	0	0	0		42000	option_3	option_2	option_2	upper_middle	no	no	yes	hypertension diabetes	1	1	0	0	0	0	0								0	0
70_79	joint	6	secondary_level__class_9_12	married	owner	retired	0	0	0	0	1	0		4_6	wife		yes	pension	1	0	0	0	0		31300	option_3	option_2	option_2	upper_middle	no	no	yes	hypertension diabetes	1	1	0	0	0	0	0		couldn_t_eat_favorites__food	0	1	0	0		0	0
60_69	extended	8	secondary_level__class_9_12	married	owner	retired	0	0	0	0	1	0		1_3	wife		yes	pension	1	0	0	0	0		25000	option_3	option_2	option_2	upper_middle	no	no	no																0	0
60_69	joint	8	masters_or_above	married	owner	retired	0	0	0	1	0	0		1_3	wife		yes	pension	1	0	0	0	0		23000	option_2	option_2	24351_36550	upper_middle	no	yes	yes	hypertension others	1	0	0	0	0	0	1	heart problems	difficulty_in_daily_living_act	1	0	0	0		0	0
60_69	nuclear	4	informal_education	widower	owner	retired	0	0	0	0	1	0		1_3	son		yes	pension	1	0	0	0	0		15000	option_2	option_2	36551_48750	upper_middle	no	no	no																0	0
80_and_above	joint	5	illitertae	widow	owner	unemployed	1	0	0	0	0	0		1_3	son		yes	old_age_allowance	0	1	0	0	0		4000	option_2	option_2	36551_48750	upper_middle	no	no		others	0	0	0	0	0	0	1	normal sick	difficulty_in_daily_living_act	1	0	0	0		0	0
70_79	joint	5	illitertae	married	owner	agriculture	0	0	1	0	0	0		4_6	wife		yes	old_age_allowance	0	1	0	0	0		4000	option_2	option_2	36551_48750	upper_middle	yes	no	yes	hypertension others	1	0	0	0	0	0	1	gastraitis	couldn_t_eat_favorites__food couldn_t_go_anywhere	0	1	1	0		0	0
60_69	extended	9	illitertae	widow	owner	home_maker	0	1	1	0	0	0		1_3	alone		yes	others	0	0	0	0	1	widow allowance	2500	option_2	option_2	option_1	upper_middle	no	no	yes	others	0	0	0	0	0	0	1	catarct, gastraitis	others	0	0	0	1	Can not see properly	0	0
60_69	joint	10	masters_or_above	married	owner	retired	0	0	0	0	1	0		1_3	wife		yes	pension	1	0	0	0	0		42000	option_2	option_2	option_1	upper_middle	no	no	yes	hypertension	1	0	0	0	0	0	0		couldn_t_eat_favorites__food	0	1	0	0		0	0
80_and_above	joint	5	illitertae	married	rented	retired	0	0	0	1	0	0		4_6	husband		yes	old_age_allowance business	0	1	0	1	0		60000	option_2	option_2	option_2	upper_middle	no	no	yes	hypertension	1	0	0	0	0	0	0		couldn_t_go_anywhere	0	0	1	0		0	0
70_79	joint	7	illitertae	widow	owner	unemployed	1	0	0	0	0	0		4_6	son		yes	old_age_allowance	0	1	0	0	0		4000	option_2	option_2	option_2	upper_middle	yes	no	yes	others	0	0	0	0	0	0	1	Heart disease	difficulty_in_daily_living_act couldn_t_go_anywhere	1	0	1	0		0	0
60_69	nuclear	4	masters_or_above	married	owner	retired	0	0	0	1	0	0		1_3	wife		yes	business	0	0	0	1	0		60000	option_2	option_2	option_2	upper_middle	no	no	no																0	0
70_79	joint	5	undergraduate	married	owner	retired	0	0	0	0	1	0		4_6	wife		yes	pension	1	0	0	0	0		35500	option_2	option_2	option_2	upper_middle	yes	no	yes	others	0	0	0	0	0	0	1	heart problems							0	0
60_69	nuclear	6	undergraduate	married	owner	retired	0	0	0	0	1	0		1_3	wife		yes	pension	1	0	0	0	0		30000	option_2	option_2	option_2	upper_middle	no	no	no																0	0
70_79	joint	14	illitertae	married	owner	retired	0	0	0	0	1	0		more_than_7	wife		yes	old_age_allowance	0	1	0	0	0		34000	option_1	option_2	option_2	upper_middle	no	no	yes	hypertension others	1	0	0	0	0	0	1	Body ache	difficulty_in_daily_living_act	1	0	0	0		0	0
60_69	joint	5	illitertae	married	owner	home_maker	0	1	0	0	0	0		4_6	son		yes	old_age_allowance	0	1	0	0	0		4000	illiterate__1	option_2	option_2	upper_middle	no	yes	no																0	0
60_69	extended	10	secondary_level__class_9_12	married	owner	retired	0	0	0	0	1	0		4_6	wife		yes	pension	1	0	0	0	0		24000	high_school_certificate__4	option_2	option_2	upper_middle	no	no	yes	hypertension others	1	0	0	0	0	0	1	prostrate	couldn_t_eat_favorites__food	0	1	0	0		0	0
60_69	joint	6	basic_level__class1_8	married	owner	agriculture	0	0	1	0	0	0		1_3	wife		yes	others	0	0	0	0	1	Animal husbandry	5000	high_school_certificate__4	option_2	option_2	upper_middle	no	no	yes	others	0	0	0	0	0	0	1	Pressure	difficulty_in_daily_living_act	1	0	0	0		0	0
70_79	extended	9	secondary_level__class_9_12	married	owner	retired	0	0	0	0	1	0		4_6	wife		yes	pension	1	0	0	0	0		25000	high_school_certificate__4	option_2	option_2	upper_middle	no	no	yes	others hypertension	1	0	0	0	0	0	1	Problem in lungs	couldn_t_eat_favorites__food	0	1	0	0		0	0
80_and_above	joint	15	illitertae	widow	owner	unemployed	1	0	0	0	0	0		1_3	son		yes	old_age_allowance	0	1	0	0	0		4000	middle_school_certificate__3	semi_skilled_worker__3	option_2	upper_middle	yes	yes	yes	others	0	0	0	0	0	0	1	Kidney stone	difficulty_in_daily_living_act	1	0	0	0		0	0
60_69	joint	2	illitertae	married	rented	unemployed	1	0	0	0	0	0		1_3	husband		yes	business	0	0	0	1	0		50000	illiterate__1	semi_skilled_worker__3	36551_48750	upper_middle	no	no	yes	mental_illness hypertension diabetes others	1	1	0	0	1	0	1	Thyraid	difficulty_in_daily_living_act	1	0	0	0		1	0
60_69	joint	7	informal_education	married	owner	others	0	0	0	0	0	1	shopkeeper	1_3	wife		yes	others pension	1	0	0	0	1	shopkeeper	50000	primary_school_or_literate__2	skilled_worker__4	option_2	upper_middle	yes	yes	no																0	0
60_69	nuclear	6	informal_education	married	owner	agriculture	0	0	1	0	0	0		4_6	son		yes	pension	1	0	0	0	0		20000	option_2	skilled_worker__4	24351_36550	upper_middle	no	yes	no																0	0
60_69	extended	10	illitertae	married	owner	agriculture	0	0	1	0	0	0		4_6	son		yes	old_age_allowance	0	1	0	0	0		4000	middle_school_certificate__3	skilled_worker__4	option_2	upper_middle	no	yes	yes	others	0	0	0	0	0	0	1	gastraitis, uric acid	difficulty_in_daily_living_act	1	0	0	0		0	0
[truncated: 58 more columns]
